# Supplementary material for: BRCA Mutations Increase Fertility in Families at Hereditary Breast/Ovarian Cancer Risk
Source: PLoS One. 2015 Jun 5;10(6):e0127363. doi: 10.1371/journal.pone.0127363 (PMC4457526; doi:10.1371/journal.pone.0127363)
Supplement: S1 Data — (ZIP) [file pone.0127363.s001.zip]

Archive with 1 entries (1 files):
- Family_data.xls
