# Supplementary material for: BRCA Mutations Increase Fertility in Families at Hereditary Breast/Ovarian Cancer Risk
Source: PLoS One. 2015 Jun 5;10(6):e0127363. doi: 10.1371/journal.pone.0127363 (PMC4457526; doi:10.1371/journal.pone.0127363)
Supplement: S1 Data — (ZIP) [file pone.0127363.s001.zip › Family_data.xls]

## Sheet: Comment
3 sheets are included hereafter :
	Family data: it includes all parameters concerning the families remaining after the selection was performed within our database
	Reference: it documents the various columns of the Family-data sheet
	Individuals tested for BRCA mutations and a known result: it contains fertility informations about the 1546 BRCA tested individuals from the families above
Property of Centre Jean Perrin
Comprehensive Cancer Center
Clermont-Ferrand
France
e-mail available in the PLOS-ONE article

## Sheet: Family Data
N°	Gène (V)	Fd1suiv (D)	Fnbm (R)	Fnbpr (R)	FnbmM (R)	FnbmnM (R)	Fnbdk (R)	NbAffilF (R)	NbAffilH (R)	NbGener (R)	FnbWomen (R)	FnbMen (R)	NbKsF (R)	NbKsF30 (R)	NbKsF39 (R)	NbKsF49 (R)	NbKsF59 (R)	NbKsF69 (R)	NbKsF70 (R)	NbKsH (R)	NbKOv (R)	NbKUt (R)	NbKPancr (R)	NbKProst (R)	NbKColon (R)	NbKPoum (R)	NbKInc (R)	NbKAutre (R)	NbKMult (R)	Age1KsF (R)	AgeMKsF (R)	Age1KsM (R)	AgeMKsM (R)	Age1Kov (R)	AgeMKov (R)	Age1Kpan (R)	AgeMKpan (R)	Age1Kpro (R)	AgeMKpro (R)	Age1Kco (R)	AgeMKco (R)	Age1Kpou (R)	AgeMKpou (R)	FnbFC (R)	FnbMEnf (R)	FnbMGars (R)	Fage1Enf (R)	FageMEnf (R)	FageDEnf (R)
5368	None	2013-09-06	45	1	0	0	0	10	10	5	18	23	2	0	0	1	0	1	0	1	0	3	0	0	2	0	1	1	2	40	50	90	90							91	91			0	2.375	1.25	26.69	28.56	31.01
3886	None	2011-04-18	29	1	0	0	0	14	8	5	14	15	2	0	0	1	0	1	0	0	0	0	0	0	0	0	0	0	0	42	51													0	2.25	0.75	24.43	28.24	33.51
4029	None	2011-06-29	21	1	0	0	0	11	7	4	11	10	1	1	0	0	0	0	0	0	0	0	0	1	1	0	0	0	0	28	28							70	70	80	80			0	3.2	1.2	27.01	30.44	34.43
3039	BRCA2	2009-10-02	14	1	1	0	0	5	7	4	6	8	3	0	0	2	1	0	0	0	0	0	0	0	0	0	0	0	0	42	46													0	1.5	1	29.5	30.89	32.27
4475	BRCA2	2012-02-08	18	4	3	0	0	7	3	5	10	8	3	0	0	0	0	3	0	0	0	1	0	0	0	0	0	0	1	60	61.5													0	1.66667	0.333333	22.67	24.45	26.24
229	None	1992-12-29	45	18	0	1	7	19	13	5	22	22	2	0	0	2	0	0	0	0	0	0	0	0	0	0	2	0	0	44	46.5													0	3.11111	1	25.72	27.56	29.45
2389	None	2007-10-11	114	3	0	0	0	35	21	4	38	33	4	0	0	2	0	2	0	0	0	1	0	0	0	4	7	5	2	45	56.75											51	51	0	3.59375	1.625	23.52	26.18	29.86
5663	None	2014-01-28	38	1	0	0	0	9	7	4	13	16	2	0	0	1	0	1	0	0	0	1	0	0	0	3	1	1	0	40	50											35	65	0	2.5	1	26.18	31.04	34.96
3673	None	2010-11-26	46	1	0	0	0	14	18	5	20	26	3	0	0	1	2	0	0	0	0	0	0	0	0	2	0	0	0	40	48											62	62	1	2.66667	1.55556	24.75	27.93	31.73
2578	None	2008-05-13	153	2	0	0	1	51	52	6	65	79	7	0	1	2	1	1	2	0	0	0	0	0	1	0	2	1	0	37	55									43	43			0	2.5	1.11539	22.56	25.24	28.11
1351	BRCA1	2004-01-13	24	6	2	0	1	10	11	3	12	12	0	0	0	0	0	0	0	0	0	0	0	0	0	0	0	0	0															0	7.5	4
1799	None	2005-06-06	47	1	0	0	3	23	22	5	25	22	0	0	0	0	0	0	0	0	0	0	0	0	0	0	0	0	0															0	3	2
3601	None	2010-10-12	41	2	0	0	0	16	11	4	19	16	0	0	0	0	0	0	0	0	0	0	0	0	0	0	0	0	0															0	2.77778	0.888889	23.61	28.32	33
1546	None	2004-07-12	19	4	0	1	1	10	6	4	11	8	0	0	0	0	0	0	0	0	0	0	0	0	0	0	2	0	0															0	2	0.8	19.97	21.22	22.5
3173	None	2010-01-26	19	1	0	0	0	10	5	4	11	8	2	0	1	0	1	0	0	0	0	0	0	0	0	0	0	2	0	35	46.5													0	1.66667	0.333333	24.8	25.32	25.84
2571	None	2008-04-28	53	1	0	0	0	14	17	6	19	34	2	0	0	1	0	1	0	0	0	0	0	1	0	0	0	0	0	47	56							60	60					0	2.36364	1.18182	24.86	26.7	28.51
4622	None	2012-05-02	135	1	0	0	0	40	29	5	67	68	6	0	1	1	1	3	0	0	0	0	0	0	0	1	2	2	0	39	53.67											81	81	0	3.04348	1.3913	26.21	28.55	32
2688	None	2008-09-18	59	2	0	0	0	27	18	6	31	28	4	0	0	2	1	0	1	0	0	0	0	0	0	0	1	3	1	40	53.25													0	2.5	1	26.88	28.97	31.67
4025	None	2011-06-27	21	1	0	0	0	8	6	4	10	10	1	0	0	1	0	0	0	0	2	0	0	0	0	0	0	3	0	47	47			40	48.5									0	2.5	1.25	26.53	27.75	28.97
2268	None	2007-05-22	73	3	0	0	0	30	30	5	36	35	2	0	0	1	1	0	0	0	0	0	0	0	0	1	4	0	1	44	47											39	39	0	3.81818	2	25.48	27.84	31.46
3685	None	2010-12-03	42	6	0	0	0	17	11	5	21	20	3	0	0	1	1	1	0	0	0	1	0	0	0	1	0	1	0	46	53.67											80	80	0	2.44444	0.777778	29.4	32.91	36.27
4884	None	2012-10-30	29	1	0	0	0	11	11	5	13	15	4	0	0	1	1	1	1	0	0	1	0	0	0	1	1	0	1	40	59											78	78	2	2.16667	0.833333	24.73	28.05	31.57
3350	None	2010-06-25	35	1	0	0	0	14	7	4	16	15	2	0	1	1	0	0	0	0	0	0	0	0	0	0	0	0	0	33	38.5													0	2.375	0.625	27.21	29.76	32.95
3012	BRCA2	2009-09-11	26	1	1	0	0	10	9	5	13	11	4	0	1	1	0	1	1	0	0	0	0	0	0	0	0	1	0	36	54.25													0	1.6	0.6	31.03	31.82	32.61
5206	None	2013-05-23	23	0	0	0	0	11	4	4	15	8	2	0	0	0	2	0	0	0	0	0	1	0	2	0	0	0	0	54	55					71	71			60	67.5			0	2.6	0.6	22.8	27.2	30.55
3300	None	2010-05-03	26	1	0	0	0	12	8	5	13	12	0	0	0	0	0	0	0	0	1	1	0	0	0	0	0	3	1					58	58									0	2.14286	0.857143	24.03	26.01	28
3608	None	2010-10-18	39	1	0	0	0	15	16	5	18	20	0	0	0	0	0	0	0	0	0	0	0	0	0	0	0	0	0															0	3	1.66667	25.36	25.36	25.36
5349	None	2013-08-28	70	1	0	0	0	29	21	6	34	36	2	0	1	0	0	1	0	0	0	0	1	0	2	0	0	1	0	39	53.5					92	92			92	92			0	2.85714	1.07143	24.83	27.52	30.4
1316	BRCA2	2003-09-25	82	11	4	6	5	31	33	6	37	45	10	0	0	4	2	1	3	0	1	1	1	0	2	0	0	1	2	40	55.5			66	66	80	80			50	65			0	2.13636	1	24.71	26.96	29.5
2824	None	2009-02-20	109	1	0	1	0	35	29	5	53	56	2	0	1	0	0	0	1	0	0	0	0	0	1	1	3	1	0	31	53.5									32	32	56	56	0	2.35294	0.941176	27.21	29.14	31.11
2500	BRCA2	2008-01-22	35	2	3	0	0	14	15	5	14	18	5	0	2	2	0	0	1	0	0	0	0	0	0	0	0	1	1	39	52.25													0	2.375	1	23.75	29.13	35.78
892	None	1999-02-25	19	3	0	1	0	9	9	4	9	10	1	0	0	0	1	0	0	0	1	0	0	0	0	0	0	0	0	53	53			55	55									0	2.6	1	25.66	27.72	29.84
5270	BRCA1	2013-06-20	69	2	0	1	0	23	21	5	31	31	4	0	1	1	1	0	1	0	0	0	0	1	0	0	0	1	1	32	52.5							68	68					0	2.27273	1	24.85	26.07	27.61
1638	None	2004-11-08	84	2	0	0	6	35	44	5	36	47	4	0	0	0	4	0	0	0	0	0	1	0	0	1	1	4	3	50	56					57	67.5					93	93	0	2.26316	1.21053	26.12	28.85	31.49
487	None	1995-11-02	34	3	0	1	2	14	12	5	16	18	3	0	0	1	0	2	0	0	0	0	0	0	1	0	2	2	0	45	56.67									47	47			0	3.22222	1.77778	26.06	29.88	34.42
5240	None	2013-05-30	31	1	0	0	0	7	4	4	15	12	0	0	0	0	0	0	0	0	0	0	0	0	0	0	0	0	0															0	2.57143	1.14286	28.11	30.22	31.46
4703	None	2012-06-29	64	1	0	0	0	14	9	4	31	27	5	0	0	2	2	0	1	0	0	0	0	0	0	0	0	2	1	45	54.6													0	3.27273	1.63636	19.17	27.91	40.06
385	None	1994-11-24	85	7	1	2	3	36	28	6	43	42	3	0	2	1	0	0	0	0	1	0	0	0	1	0	4	0	1	31	35.67			54	54					50	50			0	2.73333	1.2	26.76	29.26	32.75
5059	None	2013-03-01	52	1	0	0	0	15	16	5	25	26	3	1	0	1	0	0	1	0	1	0	0	0	0	0	0	0	0	29	50			53	53									0	2.5	1.3	24.88	28.63	31.72
5292	BRCA1	2013-01-07	45	2	4	3	0	15	8	4	21	16	6	0	3	0	1	1	1	0	0	0	0	0	0	0	0	2	0	36	51.67													1	2.85714	1	25.55	27.41	29.15
3655	None	2010-11-19	86	1	0	0	0	30	34	5	43	40	0	0	0	0	0	0	0	0	0	0	0	0	0	0	0	0	0															0	3.27273	1.81818	29.32	31.85	35.5
1264	None	2003-02-27	48	2	0	0	2	24	17	5	24	24	5	0	0	3	1	1	0	0	0	0	0	0	0	0	0	0	0	43	53.75													0	2.07692	0.769231	24.51	26.52	28.54
3653	None	2010-11-18	32	1	0	0	0	12	8	5	13	17	2	0	1	0	0	1	0	0	0	0	0	0	1	0	0	1	0	38	49									58	58			0	1.77778	0.444444	26.67	29.19	31.7
1444	None	2004-04-19	112	4	0	1	2	43	28	5	46	42	2	0	0	1	1	0	0	0	1	0	0	0	0	0	0	2	0	48	53			46	46									0	2.52381	1.09524	23.5	26.26	28.89
3063	BRCA2	2009-10-20	26	2	1	1	0	17	3	3	18	8	3	0	2	1	0	0	0	0	1	0	0	0	0	1	0	0	0	35	37.5			53	53							46	46	0	3.4	0.4	22.17	27.53	34.62
528	None	1996-02-01	68	1	0	0	2	26	28	4	36	32	6	0	1	0	2	3	0	0	0	0	0	1	0	0	1	0	0	39	54.75							76	76					2	4	2.6	27.49	29.65	32.09
3829	BRCA1	2011-03-11	49	2	2	1	0	20	16	5	25	23	1	0	1	0	0	0	0	0	4	0	0	0	1	0	2	1	1	30	30			56	59.25					53	53			3	2.875	1.125	25.09	27.97	30.8
1814	None	2005-07-04	89	9	0	3	1	28	23	6	47	42	8	1	0	0	4	1	2	0	1	0	0	0	1	0	1	1	0	25	56.5			40	40					83	83			0	2.57143	1.14286	25.15	27.21	29.01
2015	None	2006-06-08	75	0	0	1	7	13	17	6	24	36	2	0	0	1	0	1	0	0	0	0	1	3	1	0	0	3	0	42	54					64	64	77	78.67	48	48			0	3.2	1.6	21.42	23.85	26.66
3845	BRCA2	2011-03-18	52	4	2	1	0	23	20	5	25	25	3	0	1	0	0	0	2	0	0	0	1	1	0	0	0	3	0	33	67.67					80	80	78	78					0	2.58333	1.16667	30.8	32.68	35.07
46	None	1989-10-17	51	7	0	2	6	20	22	5	23	28	0	0	0	0	0	0	0	0	0	0	0	0	0	0	0	0	0															0	1.83333	1	27.27	33.19	39.1
3808	None	2011-02-21	52	1	0	0	0	20	18	5	25	27	3	0	0	0	1	1	1	0	0	0	0	2	0	0	0	4	0	51	60.67							66	68					0	2.36364	1	24.59	27.75	30.99
4595	None	2012-04-12	65	1	0	0	0	9	21	5	15	26	0	0	0	0	0	0	0	1	0	0	0	1	1	0	1	2	2			75	75					58	58	65	65			0	2.5	2	29	34.17	39
5027	None	2013-02-06	48	1	0	0	0	13	9	4	18	19	4	0	0	3	1	0	0	0	0	0	0	0	0	3	0	1	0	43	46.33											44	71.67	0	2.7	1	23.75	25.96	28.14
2001	BRCA1	2006-05-10	146	21	10	11	11	61	38	6	67	52	10	0	2	6	1	1	0	0	4	0	0	3	0	3	0	3	2	30	44.56			40	54			66	81			60	60.67	0	2.68	1.12	26.43	28.55	30.91
3911	BRCA2	2011-04-26	44	1	1	0	0	10	22	6	18	23	3	0	0	0	2	0	1	0	1	0	1	0	1	1	0	3	1	54	68			59	59	65	65			87	87	82	82	0	2.66667	1.83333	21.94	27.73	34.98
434	None	1995-05-04	12	2	0	1	5	6	3	3	9	3	0	0	0	0	0	0	0	0	0	0	0	0	0	0	6	0	0															0	1.66667	0.333333
4073	None	2011-07-19	32	1	0	0	0	12	15	5	14	17	1	0	1	0	0	0	0	0	0	0	0	0	0	3	0	1	1	33	33											54	54	0	1.625	0.875	22	23.55	25.1
1707	BRCA1	2005-02-25	30	1	1	0	1	10	12	4	16	14	3	0	2	0	1	0	0	0	0	0	0	0	0	0	0	2	0	30	42													0	3.66667	2.66667	21.95	24.07	26.58
1879	None	2005-09-08	10	1	0	0	1	6	3	3	7	3	0	0	0	0	0	0	0	0	0	0	0	0	0	0	0	0	0															0	2.66667	1
2170	None	2007-01-05	47	1	0	0	0	20	13	5	22	25	4	1	0	0	1	2	0	0	0	0	0	0	0	0	0	4	0	25	53.5													0	2.52632	1.05263	27.87	29.92	32.45
2198	None	2007-02-16	107	1	0	0	0	23	19	5	41	38	3	0	2	0	1	0	0	0	0	0	0	0	0	0	0	5	0	37	41.33													3	3.07143	1.35714	22.98	25.82	28.31
246	None	1993-05-10	31	0	0	0	1	5	7	3	14	17	0	0	0	0	0	0	0	0	0	0	0	0	0	0	0	0	0															0	4	2
2883	BRCA1	2009-04-07	104	12	1	7	0	32	19	6	48	54	5	0	1	0	2	2	0	0	2	0	0	0	1	0	0	5	2	39	55.75			28	44.5					84	84			0	1.95238	0.619048	25.55	27.33	29.26
3281	None	2010-04-12	31	2	0	0	1	13	12	6	14	17	1	0	1	0	0	0	0	0	0	0	1	0	1	0	0	2	1	39	39					70	70			48	48			0	2.375	1	22.07	24.65	27.87
4982	None	2013-01-11	17	0	0	0	0	5	3	4	9	6	3	0	0	0	1	1	1	1	0	0	0	2	0	0	0	0	1	53	67.67	59	59					54	55.5					0	2	0.75	27.35	28.56	29.77
390	None	1994-11-28	27	4	0	0	2	7	3	3	14	13	0	0	0	0	0	0	0	0	0	0	0	0	0	0	3	0	0															0	4	1
4858	None	2012-10-26	102	1	0	0	0	30	18	6	48	49	1	0	0	0	1	0	0	0	1	0	0	0	1	0	1	3	1	54	54			34	34					80	80			0	2	0.65	26.38	27.21	28.11
982	None	1999-10-28	36	1	0	0	1	18	13	4	18	16	0	0	0	0	0	0	0	0	0	0	0	0	0	0	0	0	0															0	2.3	0.9	33.21	33.93	34.64
2132	None	2006-10-30	44	5	0	0	0	16	18	5	21	23	3	0	1	1	0	1	0	0	0	0	0	0	0	0	0	1	2	35	48													1	3	1.625	25.24	27.14	29.44
440	None	1995-06-08	28	2	0	0	1	10	7	5	14	14	2	0	0	0	0	1	1	0	0	1	0	0	0	0	0	0	0	60	67.5													0	2.4	0.8	21.54	25.59	29.48
3582	None	2010-10-01	47	0	0	0	0	13	17	5	16	20	2	0	0	0	1	1	0	0	0	1	0	1	1	3	1	2	1	54	60							72	72	66	66	52	61.67	0	3	1.66667	24.44	27.61	31.46
3167	None	2010-01-21	31	1	0	0	0	13	9	5	13	15	1	0	0	0	0	1	0	0	0	2	0	0	1	0	0	2	1	69	69									38	38			0	2.11111	0.777778	25.67	28.9	31.94
3235	BRCA1	2010-03-12	26	2	1	1	2	12	6	5	13	13	3	0	0	1	1	1	0	0	0	0	0	0	0	0	0	0	0	49	53.67													0	2.14286	0.571429	26.34	28.68	31.03
2187	None	2007-02-01	54	3	0	0	0	19	16	6	24	30	4	0	0	2	1	0	1	0	0	0	0	0	0	0	1	3	0	42	55.67													0	3.07692	1.38461	23.68	26.57	29.56
1807	None	2005-06-20	47	1	0	0	4	15	12	5	25	22	3	0	0	1	0	2	0	0	0	0	0	0	0	0	0	1	0	44	58.33													0	2.16667	1	26.43	28.03	29.74
1811	None	2005-06-27	75	2	0	0	5	24	20	7	34	37	4	0	1	1	0	0	2	0	1	0	0	0	2	0	4	3	1	37	59.25			52	52					50	63.5			0	2.5	0.857143	24.5	26.74	25.94
5664	None	2014-01-29	25	1	0	0	0	5	9	4	7	13	0	0	0	0	0	0	0	0	0	0	0	0	0	0	0	1	0															1	2.5	1	25.44	28.92	33.69
3152	BRCA2	2010-01-08	22	2	1	0	0	9	10	5	9	10	1	0	0	0	0	1	0	0	1	0	0	0	1	0	0	1	1	68	68			68	68					73	73			0	2.83333	1.16667	22.39	25.5	28.73
2046	None	2006-08-17	131	4	0	0	3	46	41	6	58	61	3	0	0	1	2	0	0	1	1	0	0	2	0	0	0	0	0	46	50.67	70	70	47	47			46	63.5					0	2.23809	1	24.65	27.03	29.84
1629	None	2004-10-18	36	1	0	0	3	8	12	3	18	18	2	0	0	0	1	0	1	0	0	0	0	0	0	0	0	1	0	52	63.5													0	2.8	1.6	26.46	28.41	30.46
2954	None	2009-06-19	98	2	0	0	1	35	33	6	49	48	3	0	0	0	2	1	0	0	0	0	1	0	0	1	0	6	1	50	55.5					67	67					61	61	0	2.0625	1.1875	23.52	25.98	28.41
1025	BRCA1	2000-03-23	30	2	2	0	3	7	9	5	12	18	4	1	0	0	2	0	1	0	0	0	0	0	0	0	0	2	0	29	55.5													0	2.2	1.2	25.22	26.51	28.33
5437	None	2013-10-09	35	0	0	0	0	8	5	5	14	15	3	0	1	1	0	1	0	0	0	0	0	0	0	1	0	3	1	39	50.33											56	56	0	2.57143	1.14286	24.41	29.27	34.41
2260	None	2007-05-09	66	2	0	0	0	24	24	7	27	29	3	0	1	0	1	0	1	0	0	0	0	0	0	1	1	2	0	38	60.33											50	50	0	3.66667	1.88889	24.34	27.93	31
2020	None	2006-06-13	51	1	0	0	1	21	18	6	25	23	1	0	0	0	1	0	0	0	1	0	0	0	0	0	0	1	0	50	50			67	67									0	2.23077	1.07692	27.93	30.08	32.66
344	None	1994-07-07	38	13	0	0	3	11	13	4	16	20	2	0	0	1	1	0	0	0	1	0	0	0	0	0	2	0	0	47	51.5			46	46									0	3.16667	1.5	28.06	29.92	31.78
1599	None	2004-09-27	22	1	0	0	0	11	9	4	12	10	0	0	0	0	0	0	0	0	0	0	0	0	0	0	0	0	0															0	2.16667	0.833333
3015	BRCA2	2009-09-16	97	2	1	1	0	37	29	6	48	48	3	0	0	1	1	1	0	0	0	0	1	1	0	0	0	8	0	45	53.33					63	63	69	69					0	1.81818	0.681818	25.36	27.02	28.69
2903	BRCA2	2009-04-30	58	8	6	2	0	21	23	5	26	31	5	1	1	1	1	1	0	0	0	0	0	1	1	0	1	2	0	21	45							73	73	59	59			0	2.5	1.16667	27.09	29.01	31.44
5613	None	2014-01-08	25	1	0	0	0	7	11	5	11	13	4	0	1	3	0	0	0	0	0	0	0	0	0	3	1	10	2	34	43											61	73.33	0	2.10526	1.15789	23.94	28.12	31.22
2377	None	2007-09-26	64	1	0	0	1	17	15	6	27	33	5	0	0	0	1	1	3	0	0	0	0	0	0	0	1	2	1	51	69													0	2.30769	1.07692	24.66	27.07	29.32
1104	None	2000-10-06	96	1	0	0	3	42	34	5	50	46	0	0	0	0	0	0	0	0	0	0	0	0	0	0	0	0	0															0	3.4375	1.5	26.16	29.01	33
3933	None	2011-05-12	40	2	0	0	0	11	12	5	17	21	3	0	0	1	0	2	0	1	0	0	0	0	0	0	0	2	1	46	57.33	60	60											0	1.75	0.875	28.55	29.29	30.03
2854	BRCA1	2009-03-13	34	4	2	1	0	11	13	4	14	19	2	0	0	1	1	0	0	0	0	0	0	1	0	0	1	3	0	42	46							54	54					0	3.16667	1.5	25.95	29.52	34.34
2621	BRCA1	2008-06-25	64	1	1	0	0	23	23	4	25	39	3	0	1	2	0	0	0	0	1	0	1	0	0	0	0	3	1	33	41.33			52	52	75	75							0	3.72727	1.63636	27.68	30.86	34.78
1877	BRCA2	2005-09-07	40	1	3	1	0	10	9	5	16	16	3	1	0	1	1	0	0	0	0	0	0	0	0	1	0	3	2	19	40											66	66	0	2.11111	0.888889	22.41	24.65	27.01
115	None	1989-11-28	46	3	0	1	5	18	17	7	19	26	5	0	0	0	3	2	0	0	1	0	0	1	0	0	0	0	0	52	58.8			47	47			84	84					0	1.5	0.785714	27.16	27.45	27.75
1730	None	2005-04-08	77	8	0	3	4	25	23	5	34	40	1	0	0	0	1	0	0	1	1	0	0	0	0	0	0	4	0	50	50	50	50	83	83									0	2	0.875	26.3	28.46	30.55
575	None	1996-05-22	22	1	0	1	6	11	6	4	14	8	0	0	0	0	0	0	0	0	0	0	0	0	0	0	0	0	0															0	2.4	1
1070	None	2000-06-22	82	1	0	0	1	40	36	6	40	42	7	0	1	2	1	3	0	0	0	0	0	0	1	0	1	4	1	39	50.67									67	67			0	2.61905	1.14286	23.78	27.39	31.04
2269	None	2007-05-23	52	3	0	0	0	19	16	4	24	25	4	0	0	0	4	0	0	0	0	0	0	0	0	0	0	0	0	50	53.33													0	4	1.875	29.69	31.9	35.34
245	None	1993-04-26	16	0	0	0	1	6	3	3	8	8	0	0	0	0	0	0	0	0	0	0	0	0	0	0	3	0	0															0	3.5	1
2838	None	2009-03-02	57	3	0	0	0	23	24	5	26	30	3	0	0	0	1	2	0	0	0	0	0	3	0	0	1	7	0	58	65							54	65.67					0	2.5	1.33333	20.17	23.65	26.73
2932	None	2009-05-29	27	1	0	0	0	13	7	5	14	11	2	0	0	0	1	1	0	0	0	0	0	2	0	0	0	2	1	52	56							57	60.5					0	2.28571	0.571429	25.15	29.27	32.6
3266	None	2010-03-29	63	1	0	1	0	21	23	5	31	31	1	0	1	0	0	0	0	0	0	0	0	0	0	3	0	3	0	34	34											78	78.67	0	2.45454	1.27273	22.43	28.11	34.91
719	BRCA2	1997-09-04	69	4	2	1	4	23	17	6	29	39	4	0	0	2	1	1	0	0	0	1	0	0	0	0	0	7	3	44	51.25													1	3.36364	1.09091	25.83	30.52	36.17
2552	None	2008-03-20	125	1	0	0	0	51	48	5	65	60	8	0	1	0	1	1	5	0	1	0	0	4	2	1	1	9	2	36	69.75			60	60			68	76	75	77.5	60	60	1	2.71429	1.33333	25.16	26.86	28.94
880	None	1999-01-22	42	1	0	1	2	15	19	4	19	23	1	0	0	1	0	0	0	0	0	0	0	0	0	0	2	0	0	45	45													0	3	1.42857	27.41	30.39	33.89
851	None	1998-09-30	84	2	0	1	7	31	18	6	38	34	3	0	0	1	2	0	0	0	0	0	0	0	1	0	1	6	1	42	49.67									59	59			0	2.36364	0.636364	27.59	30.77	34.17
3136	None	2009-12-11	37	2	0	0	0	10	8	5	17	17	2	0	0	0	2	0	0	0	0	0	0	0	0	0	0	0	0	52	55													0	2	1	21.89	23.24	24.58
5303	None	2013-07-05	59	1	0	0	0	20	26	5	26	33	2	1	0	1	0	0	0	0	0	0	0	0	0	0	4	2	0	29	37													3	2.11111	1.66667	25.76	28.24	30.73
3094	BRCA1	2009-11-03	66	6	4	2	0	23	21	6	29	35	6	0	0	1	1	1	3	0	0	0	0	0	0	0	0	3	1	44	65.5													0	1.92857	0.857143	23.92	27	30.53
2349	None	2007-07-17	41	2	0	0	0	7	13	5	11	16	3	0	0	1	0	2	0	0	0	0	0	0	1	0	0	2	0	45	59									70	70			0	1.66667	1	31.11	32.14	33.18
2416	None	2007-11-12	94	0	0	0	0	19	11	6	30	19	5	0	1	1	3	0	0	0	0	0	1	1	0	0	1	4	0	38	48.6					63	63	56	56					0	2.18182	1.18182	26.37	27.2	28.17
4207	None	2011-10-05	20	0	0	0	0	6	6	4	11	9	2	0	0	0	1	1	0	0	0	0	0	0	0	1	0	0	0	50	55.5											69	69	0	2.6	1.4	23.47	24.66	25.84
1910	None	2005-10-12	19	0	0	0	1	9	5	5	10	9	2	0	0	1	0	1	0	1	0	0	0	0	0	0	0	0	0	43	51.5	58	58											0	1.8	0.8	24.46	26.02	27.58
5041	BRCA1	2013-02-15	28	1	2	2	0	10	7	5	11	10	7	0	1	1	2	2	1	1	3	0	0	0	0	0	0	2	3	36	54.86	48	48	46	48									0	2	0.75	25.8	25.8	25.8
929	BRCA1	1999-05-21	41	5	4	1	1	17	9	5	22	19	2	0	0	1	1	0	0	0	0	0	0	0	0	0	0	1	0	44	47													0	2.375	0.875	26.69	29.07	31.33
5244	BRCA1	2013-05-31	63	4	3	2	0	13	9	4	25	25	0	0	0	0	0	0	0	0	0	0	0	0	0	0	0	0	0															0	3.71429	1.42857	23.1	25.37	27.64
3541	None	2010-09-08	44	1	0	0	0	21	18	4	21	23	1	0	1	0	0	0	0	0	0	0	0	0	0	0	0	4	0	32	32													2	3.33333	1.44444	23.55	28.72	31.03
1678	None	2005-01-17	12	0	0	0	0	5	5	4	5	7	0	0	0	0	0	0	0	0	0	0	0	0	0	0	2	0	0															0	2	1	22.96	25.55	28.15
2694	None	2008-09-26	52	2	0	0	0	18	18	5	22	24	2	0	0	2	0	0	0	0	0	1	0	0	0	0	0	2	0	48	48													0	3	1.41667	22.82	24.81	26.93
76	BRCA2	1991-04-05	78	8	1	0	3	27	24	6	36	38	7	0	0	2	4	0	1	1	2	0	0	0	0	0	2	0	1	42	52.8	63	63	45	48.5									0	3.27273	1.45454	24.25	27.27	30.55
614	BRCA1	1996-08-29	64	11	4	6	5	21	26	5	30	34	1	0	0	1	0	0	0	0	1	0	0	0	0	0	5	0	1	46	46			52	52									0	2.45454	1.18182	23.12	25.47	28.59
988	BRCA1	1999-11-19	8	1	2	0	1	5	3	3	5	3	0	0	0	0	0	0	0	0	0	0	0	0	0	0	0	0	0															0	4	1	29	29	29
2980	BRCA1	2009-08-17	103	2	0	1	0	38	28	5	50	49	1	1	0	0	0	0	0	0	3	0	0	0	1	0	1	6	0	29	29			41	48.67					84	84			0	3	1.2	26.97	29.18	32.14
3140	None	2009-12-18	136	1	0	0	0	57	50	5	71	62	5	1	1	1	0	1	1	0	0	1	0	0	0	0	0	4	0	27	49.2													0	4.33333	1.93333	26.39	29.31	32.5
3549	None	2010-09-13	21	1	0	0	0	10	8	4	10	11	1	0	1	0	0	0	0	0	0	0	0	0	0	0	0	0	0	33	33													0	2.33333	1	28.4	29.57	30.43
5361	None	2013-09-04	27	1	0	0	0	12	9	4	12	15	4	0	0	0	1	0	3	0	0	0	0	0	0	0	0	0	1	53	72.75													4	2.42857	1	24.27	29.25	32.31
2813	None	2009-02-10	66	2	0	0	0	28	22	5	30	33	0	0	0	0	0	0	0	0	1	0	0	0	0	0	0	2	0					34	34									1	3.66667	1.58333	29.24	33.93	38.49
3575	None	2010-09-28	70	1	0	0	0	23	25	5	31	32	3	0	0	1	1	0	1	0	0	0	0	1	2	1	0	1	2	47	57							51	51	52	65	50	50	0	2.76923	1.46154	23.05	24.68	26.25
228	BRCA2	1992-12-15	74	8	2	2	3	29	25	4	39	35	4	0	1	0	1	2	0	0	0	0	1	0	0	0	0	2	1	38	56.25					58	58							0	2.58333	1.16667	23.47	27.08	30.78
5789	None	2014-04-08	28	1	0	0	0	12	10	4	14	14	2	0	0	1	1	0	0	0	0	0	1	0	3	0	0	6	0	48	52					48	48			48	52.33			0	2.66667	1.33333	23.28	24.22	24.88
2656	None	2008-07-08	67	1	0	0	0	21	28	6	30	37	2	0	0	0	1	1	0	0	0	0	0	2	1	1	0	5	1	55	59							69	69.5	71	71	65	65	0	2.90909	1.72727	21.56	23.59	27.13
1662	None	2005-01-03	33	3	0	0	2	14	9	6	16	15	0	0	0	0	0	0	0	0	0	0	0	0	0	0	0	0	0															0	2	0.5	29.55	30.54	31.52
527	None	1996-02-01	18	1	0	0	3	5	9	4	7	11	3	0	1	1	1	0	0	0	1	0	0	0	1	0	0	0	1	36	42			59	59					78	78			0	2	1	28.75	30.5	32.7
2352	None	2007-08-08	55	1	0	0	0	19	28	5	23	32	2	0	0	1	1	0	0	0	0	0	0	0	0	0	0	8	1	42	48													0	2.36364	1.45454	24.28	25.35	26.71
4764	BRCA2	2012-06-09	33	2	3	1	0	14	9	5	14	19	3	0	0	0	2	1	0	0	1	0	1	0	1	2	1	2	1	52	59.5			55	55	74	74			84	84	70	71.5	0	2.625	1	23.5	26.59	29.68
2044	None	2006-08-08	41	1	0	0	2	13	7	4	16	10	3	0	1	0	1	0	1	0	0	0	0	0	0	0	0	0	0	36	55													0	1.8	0.8	29	32	35
443	None	1995-06-12	24	2	0	0	2	9	2	4	17	7	0	0	0	0	0	0	0	0	0	0	0	0	0	0	0	0	0															0	3	0.333333	22.17	22.17	22.17
3989	None	2011-06-14	48	3	0	0	0	18	18	5	23	24	3	0	0	1	0	2	0	0	0	1	0	0	0	2	1	4	2	40	55											36	42	0	3.125	1.75	24.68	27.99	31.13
3137	None	2009-12-11	16	2	0	0	0	5	7	4	7	9	1	0	0	1	0	0	0	0	0	0	0	0	0	0	0	2	0	40	40													0	2	1	31.33	32.75	34.18
1795	None	2005-05-30	154	1	0	0	1	41	37	6	78	76	4	0	1	0	2	0	1	0	0	0	0	1	0	0	1	3	0	37	54.25							76	76					0	3.05882	1.29412	23.86	27.94	31.23
3925	BRCA2	2011-05-09	54	6	4	1	0	22	18	4	25	29	2	0	0	0	1	1	0	1	0	0	0	0	0	2	0	2	2	52	60	80	80									54	57	0	2.63636	1.09091	21.58	25.14	29.33
1722	None	2005-03-29	24	3	0	0	0	10	9	7	12	12	1	0	0	0	1	0	0	0	1	0	0	0	0	0	0	2	0	52	52			42	42									0	2	1.16667	23.88	28.7	33.74
2216	BRCA2	2007-03-16	23	2	2	0	0	7	11	5	10	13	3	0	0	0	3	0	0	0	1	0	0	0	0	0	0	0	1	58	58.33			78	78									0	1.8	1	22.72	24.86	27.92
368	None	1994-10-25	31	1	0	0	2	10	7	4	17	14	0	0	0	0	0	0	0	0	0	0	0	0	0	0	0	0	0															0	1.5	1
2751	BRCA2	2008-11-24	44	6	2	3	0	17	16	5	24	19	2	0	0	1	1	0	0	0	0	0	0	0	1	0	0	3	0	45	51									62	62			0	2.25	1.375	21.88	23.79	25.88
98	None	1991-11-06	43	16	0	1	5	15	16	5	20	23	0	0	0	0	0	0	0	0	0	0	0	0	0	0	0	0	0															0	1.625	0.875	22.49	23.73	24.97
509	BRCA1	1996-01-04	71	2	2	0	3	24	29	6	30	39	5	0	2	2	1	0	0	0	1	0	0	0	0	0	1	2	0	30	40.75			57	57									0	2.75	1.5	23.5	25.95	28.9
2769	None	2008-12-30	28	1	0	0	0	11	6	6	12	12	4	0	0	1	1	2	0	0	0	1	0	0	2	0	0	2	2	48	55.33									65	66.5			0	2	0.777778	26.41	28.17	29.94
2924	None	2009-05-20	35	1	0	0	0	13	8	5	18	17	2	0	0	2	0	0	0	0	0	0	0	1	0	1	0	1	1	42	43.5							78	78			68	68	0	2.5	0.833333	23.6	26.48	29.66
335	None	1994-06-30	16	2	0	0	2	8	4	4	8	8	2	0	0	0	2	0	0	0	0	0	0	0	0	0	1	0	0	52	53.5													0	1.6	0.4	22.68	25.1	27.52
977	None	1999-10-15	30	2	0	2	2	12	15	4	12	18	0	0	0	0	0	0	0	0	0	0	0	0	0	0	0	0	0															0	4.5	2.5
3006	None	2009-09-10	38	1	0	0	0	17	12	4	20	17	3	0	0	1	0	1	1	0	0	0	0	1	1	0	0	1	0	40	59.67							72	72	76	76			0	3	1.28571	23.68	25.86	28.15
5552	None	2013-11-29	17	1	0	0	0	8	4	4	9	7	1	0	0	1	0	0	0	0	0	0	0	0	0	0	0	0	0	42	42													0	3.33333	1	25.4	31.15	37.73
5692	None	2014-02-12	16	1	0	0	0	7	3	4	10	6	1	0	1	0	0	0	0	0	0	1	0	0	0	2	0	1	0	34	34											72	76.5	0	3	1	27.62	30.55	34.53
5019	None	2013-02-01	170	1	0	0	0	21	32	6	78	92	0	0	0	0	0	0	0	0	0	0	0	0	0	0	0	0	0															1	3.36364	2.09091	29.48	33.8	38.73
1565	None	2004-08-13	57	1	0	1	8	19	24	5	24	32	4	0	0	2	0	0	2	0	0	1	0	1	0	1	0	4	1	47	64							60	60			57	57	0	3.11111	1.77778	29.78	31.73	33.66
1715	None	2005-03-22	32	1	0	0	0	9	11	3	13	16	0	0	0	0	0	0	0	0	0	0	0	0	0	0	0	0	0															0	5.33333	2.66667
1256	None	2003-01-23	63	5	0	0	0	28	15	6	33	26	4	0	0	1	3	0	0	0	0	0	1	0	0	1	1	2	0	45	51					80	80					36	36	0	1.88889	0.833333	29.11	30.78	32.4
5639	None	2014-01-16	37	1	0	0	0	6	7	6	9	16	3	0	0	1	0	1	1	0	0	0	0	0	0	0	0	0	0	46	64.33													0	2	0.8	23.36	28.27	32.46
1287	None	2003-07-22	20	1	0	0	1	9	9	4	9	11	2	0	0	0	0	1	1	0	1	0	0	0	0	0	0	0	0	64	69			71	71									0	2.5	1.25	22.06	23.44	24.83
82	None	1991-07-22	40	9	0	0	4	13	9	5	20	19	0	0	0	0	0	0	0	0	0	0	0	0	0	0	5	0	0															0	2.33333	0.833333	23.47	24.1	24.78
1529	None	2004-06-14	137	2	0	2	0	44	33	6	55	48	9	0	1	2	2	1	3	0	1	0	0	0	1	1	1	2	1	35	60			24	24					86	86	87	87	0	3.3	1.63333	25.81	29.19	33.28
2818	None	2009-02-12	87	2	0	0	0	38	30	6	45	42	2	0	1	0	0	0	1	0	0	0	0	1	1	0	0	2	0	33	57							80	80	66	66			0	2.72222	1.11111	23.51	25.9	28.9
4623	BRCA1	2012-03-05	35	1	1	0	0	15	13	5	17	18	2	1	0	0	1	0	0	0	0	0	1	0	1	0	0	3	1	29	44					73	73			80	80			0	2.625	1.125	26.38	29.48	32.86
5417	None	2013-09-30	47	1	0	0	0	16	18	4	21	26	0	0	0	0	0	0	0	0	1	1	0	0	0	1	0	1	0					32	32							70	70	0	3.375	1.625	25.19	27.56	30.68
478	None	1995-09-21	66	2	0	1	2	20	15	5	30	30	3	0	0	1	0	1	1	0	0	1	0	1	1	0	0	0	2	43	62.33							70	70	83	83			0	2.33333	1.25	21.94	24.1	26.13
3246	None	2010-03-18	38	1	0	0	4	15	14	4	19	18	4	0	0	2	1	0	1	0	0	0	0	0	0	1	0	4	2	45	53.5											55	55	0	2.57143	1.14286	23.65	27.3	31.65
4844	None	2012-10-16	36	1	0	0	0	8	10	5	10	25	2	0	0	0	0	1	1	0	1	0	0	1	1	0	2	5	0	60	66.5			57	57			60	60	60	60			0	1.625	0.625	28.29	30.34	32.5
32	None	1990-12-10	27	2	0	0	1	8	6	4	11	16	0	0	0	0	0	0	0	0	0	0	0	0	0	0	0	0	0															0	3	1.25	17.5	17.5	17.5
4701	None	2012-06-25	84	1	0	0	0	32	20	5	34	25	7	0	0	3	0	3	1	0	1	0	0	0	0	1	1	5	0	43	60.43			74	74							76	76	0	2.53846	1.15385	24.34	27.02	30.56
663	None	1996-12-03	59	0	0	0	2	29	17	4	33	26	0	0	0	0	0	0	0	0	0	0	0	0	0	0	5	0	0															0	3.77778	1.11111	26.4	30.06	35.01
279	BRCA1	1993-10-11	86	12	7	3	2	33	20	6	45	38	6	0	2	3	1	0	0	0	3	0	0	0	0	0	1	1	2	34	42.4			51	51.67									0	2.46667	0.933333	23.34	26.2	29.09
3882	None	2011-04-13	25	1	0	0	0	12	11	4	12	13	1	0	1	0	0	0	0	0	0	1	0	0	0	0	0	2	0	33	33													0	2.83333	1.33333	28.02	30.08	32.21
1775	None	2005-05-09	15	0	0	0	0	7	7	5	7	8	3	0	0	1	0	1	1	0	0	0	0	0	0	0	6	0	0	42	61.67													0	1.33333	0.666667	30.75	30.96	31.17
2971	None	2009-07-10	49	2	0	2	0	21	15	6	23	26	0	0	0	0	0	0	0	0	2	0	0	0	0	0	2	1	1					74	78.5									0	2.41667	0.916667	25.73	26.57	27.36
5631	None	2014-01-14	66	2	0	0	0	27	27	5	34	32	2	0	1	1	0	0	0	0	0	0	1	2	0	0	0	1	0	31	39.5					63	63	84	85					0	2.9	1.6	25.25	29.53	33.69
5305	None	2013-07-08	49	0	0	0	0	18	21	5	23	26	2	0	0	0	2	0	0	0	0	1	0	0	1	1	0	5	1	50	51.5									76	76	76	76	0	2.18182	1.36364	25.23	28.06	32.31
2640	None	2008-07-02	53	2	0	0	0	16	18	5	23	24	3	0	0	3	0	0	0	0	0	0	0	1	1	1	2	1	1	47	47.5							85	85	76	76	55	55	0	2.18182	1	23.88	26.27	28.91
4908	None	2012-11-19	46	1	0	0	0	18	13	5	27	19	3	0	0	2	1	0	0	0	1	0	1	1	1	0	0	3	0	41	47			60	60	80	80	64	64	76	76			0	1.93333	1.26667	27.2	29.72	32.49
3513	None	2010-08-20	53	2	0	0	0	21	16	6	26	26	2	0	0	1	1	0	0	1	0	0	0	0	0	3	0	4	0	48	49	57	57									61	73	0	2.25	0.833333	23.03	25.53	28.2
2816	None	2009-02-12	39	1	0	0	0	14	21	5	17	22	0	0	0	0	0	0	0	0	0	0	0	2	0	0	0	2	0									48	53.5					0	2.625	1.625	21.9	24.36	27.38
3850	None	2011-03-22	48	1	0	0	0	21	16	6	23	24	2	0	0	2	0	0	0	0	0	0	0	0	2	0	0	9	1	46	47.5									62	70			0	2.30769	0.846154	25.8	26.84	27.87
3598	None	2010-10-08	51	4	0	0	0	15	12	5	22	21	2	0	1	0	0	1	0	0	0	0	0	2	0	0	0	4	1	39	49.5							49	53					0	2.45454	1	22.84	25.22	28.08
2815	None	2009-02-12	48	1	0	0	0	19	13	8	22	26	6	0	0	2	1	3	0	0	0	0	0	0	0	0	0	4	0	42	53.67													0	1.90476	0.666667	22.24	24.1	26.27
2025	None	2006-06-22	38	1	0	0	3	8	9	4	16	13	0	0	0	0	0	0	0	0	0	0	0	0	0	0	0	0	0															0	2.85714	1.57143	24.91	24.91	24.91
973	None	1999-09-23	26	1	0	0	2	13	7	5	15	11	3	0	1	0	1	1	0	0	0	0	0	0	0	0	1	0	0	38	52.67													0	1.33333	0.5	28.98	29.29	29.6
1404	None	2004-03-01	37	2	0	0	3	10	9	7	17	19	3	0	0	1	2	0	0	0	1	0	0	0	0	0	0	2	1	40	48.67			44	44									0	1.4	0.8	27.68	27.78	27.87
1977	None	2006-03-20	140	4	0	0	11	41	29	6	52	42	3	0	2	0	0	1	0	0	0	0	0	7	2	0	1	7	3	35	45.67							55	66.43	40	50			0	2.90909	1.18182	26.98	29.67	32.75
3340	None	2010-06-14	26	3	0	1	4	10	11	4	11	15	3	1	1	0	0	1	0	0	0	0	1	0	0	0	1	2	1	26	42.33					63	63							0	2	0.833333	23.87	24.77	25.67
4943	None	2012-12-07	55	2	0	0	0	22	20	5	27	26	4	0	0	2	2	0	0	0	0	0	0	0	0	2	0	1	1	43	50.5											76	80.5	1	2.11111	1	26.32	28.38	31.05
474	None	1995-09-07	41	0	0	0	5	16	14	4	22	19	0	0	0	0	0	0	0	0	0	0	0	0	0	0	5	0	0															0	3	1.5	26.49	32.26	40.7
4721	None	2012-07-09	34	1	0	0	0	5	13	4	14	20	4	0	1	3	0	0	0	0	0	0	0	1	0	1	0	3	0	38	43							78	78			70	70	0	3	2.2	28.69	32.04	35.27
4693	BRCA1	2012-06-20	119	3	1	2	0	41	43	6	58	61	4	0	0	3	0	1	0	0	3	1	0	0	2	0	0	4	1	41	48.5			45	66					55	56.5			1	2.16667	1.22222	25.82	27.91	29.82
4851	None	2012-10-18	30	2	0	0	0	16	7	5	18	12	3	0	0	1	0	1	1	0	0	0	1	1	0	1	0	1	1	47	63.33					80	80	74	74			60	60	1	2.71429	0.857143	26.5	28.1	30.93
155	None	1992-04-14	39	1	0	0	0	19	12	4	24	15	0	0	0	0	0	0	0	0	0	0	0	0	0	0	0	0	0															0	3.5	1.33333
4663	None	2012-06-01	59	1	0	0	0	24	15	6	30	27	11	0	0	2	7	2	0	0	0	0	0	0	0	1	0	2	2	42	53											60	60	0	2.33333	1.06667	26	30.5	36
5648	None	2014-01-21	27	1	0	0	0	6	7	5	9	14	1	0	0	0	1	0	0	0	1	0	0	0	0	1	0	0	1	53	53			80	80							68	68	0	2.16667	1	22.96	25.3	27.98
2961	None	2009-06-25	40	3	0	0	0	15	10	5	18	19	2	0	0	1	0	0	1	0	0	0	0	0	0	0	0	4	1	47	64													0	2.33333	0.888889	25	27.62	30.14
1122	None	2000-12-19	15	1	0	0	4	8	4	4	9	6	0	0	0	0	0	0	0	0	0	0	0	0	0	0	5	0	0															0	2.66667	0.666667	27.88	33.02	41.51
3003	None	2009-09-03	27	1	0	0	0	9	10	4	12	13	1	0	0	0	0	1	0	0	0	0	0	1	1	0	0	1	0	60	60							63	63	52	52			0	4	2.25	25.58	27.57	30.08
1906	None	2005-10-12	26	1	0	0	0	8	12	5	10	16	2	0	0	1	0	0	1	0	1	0	0	0	0	0	0	2	1	45	59			74	74									0	2.2	1.4	27.05	29.01	30.96
2591	None	2008-06-09	42	1	0	0	0	15	16	4	17	25	1	1	0	0	0	0	0	0	0	0	0	0	0	0	0	0	0	29	29													0	2	1	26.64	28.27	29.51
3067	None	2009-10-23	65	1	0	0	0	19	15	5	27	26	2	0	1	0	0	0	1	0	0	1	0	0	0	1	0	3	0	37	59.5											85	85	0	2.35714	0.857143	21.35	25.57	29.35
5111	None	2013-04-04	16	0	0	0	0	7	7	4	7	9	2	0	0	1	1	0	0	0	0	0	0	0	0	0	0	2	0	40	46													0	2.2	1.2	21.69	25.25	28.82
1855	None	2005-08-08	81	2	0	1	0	27	30	5	36	44	3	0	0	0	1	0	2	0	0	0	0	0	0	0	0	0	0	56	72.33													0	2.375	1.375	22.67	25.18	27.99
4376	None	2011-12-01	15	2	0	0	0	8	3	4	8	7	2	0	0	0	0	2	0	0	0	0	0	0	0	0	0	1	0	60	60.5													0	1.8	0.4	27.53	28.94	30.36
5762	None	2014-03-27	26	0	0	0	0	9	3	4	14	9	3	0	0	1	0	1	1	0	0	0	0	0	0	0	0	0	0	49	62.67													0	2.83333	1.16667	25.18	28.94	32.09
3131	None	2009-12-10	26	3	0	0	0	6	9	4	12	14	1	0	0	0	1	0	0	0	0	0	0	0	1	0	0	3	1	52	52									79	79			0	2.5	1.5	28.01	30.2	32.29
2467	BRCA1	2007-12-10	66	5	3	1	0	22	19	6	24	30	1	0	1	0	0	0	0	0	1	2	1	0	0	0	0	2	0	37	37			60	60	64	64							0	2.23077	1.07692	23.4	26.73	30.32
135	None	1989-12-10	55	2	0	1	2	10	12	5	13	25	1	0	0	1	0	0	0	0	0	0	0	0	0	0	1	2	0	43	43													0	2.33333	1.33333	27.63	29.84	31.97
2267	None	2007-05-21	56	1	0	0	0	7	17	6	13	29	1	0	0	0	1	0	0	0	1	1	1	0	2	1	0	2	1	56	56			56	56	80	80			28	44	80	80	0	2	0.857143	28	31.17	34.68
3226	None	2010-03-04	52	3	0	3	0	19	14	7	24	24	7	0	0	2	2	1	2	0	0	0	0	0	0	0	2	7	1	44	56.5													1	1.72222	0.666667	27.13	27.7	28.45
5028	None	2013-02-07	24	1	0	0	0	9	8	5	12	12	2	0	0	0	0	0	2	0	2	0	0	0	0	0	1	0	1	72	72.5			63	74.5									0	1.8	0.8	27.67	29.53	32.13
37	None	1989-09-11	21	1	0	0	6	8	9	4	9	12	0	0	0	0	0	0	0	0	0	0	0	0	0	0	0	0	0															0	2.25	1.25	22.28	24.77	27.27
438	None	1995-05-17	221	17	0	1	9	87	72	6	109	112	5	0	0	1	1	2	1	0	0	2	0	1	3	0	0	2	0	49	60.2							74	74	45	58.33			2	2.53333	1.08889	27.19	29.11	31.15
503	None	1995-12-14	18	1	0	0	3	7	4	3	9	9	0	0	0	0	0	0	0	0	0	0	0	0	0	0	0	0	0															0	3	1
480	None	1995-09-28	75	2	0	1	0	38	28	4	43	30	3	0	0	1	1	0	1	0	0	0	0	0	0	0	0	0	0	45	58													0	2.64706	1.05882	26.21	28.53	31.01
1572	None	2004-08-23	42	2	0	0	2	17	9	6	23	18	4	0	0	0	2	2	0	0	0	0	0	0	0	1	0	0	1	51	56.25											72	72	0	2	0.555556	28.51	29.39	30.52
5647	None	2014-01-20	36	1	0	0	0	9	9	5	12	12	1	0	0	1	0	0	0	0	0	1	0	0	0	0	0	3	1	44	44													0	2.33333	0.333333	24.32	26.48	28.64
295	None	1993-12-13	75	9	0	2	2	26	21	5	33	34	5	0	2	2	0	0	1	0	0	0	1	0	0	0	0	0	0	38	47.5					67	67							0	2.14286	1	22.12	23.77	25.54
499	None	1995-12-05	14	2	0	1	2	10	2	3	11	3	0	0	0	0	0	0	0	0	0	0	0	0	0	0	0	0	0															0	5	0.5
539	None	1996-02-29	13	1	0	1	1	5	2	3	6	7	0	0	0	0	0	0	0	0	0	0	0	0	0	0	0	0	0															0	2.5	0.5
2051	None	2006-09-04	132	3	0	1	0	44	33	5	60	60	3	2	0	1	0	0	0	0	0	0	0	0	0	0	0	1	0	27	33.5													0	3.36842	1.42105	22.37	27.2	32.18
52	BRCA1	1989-11-28	35	9	5	4	1	12	13	5	14	21	4	0	0	2	0	1	1	0	0	0	0	0	0	0	0	0	0	45	57.75													0	2.25	1.125	27.6	29.9	32.21
3104	None	2009-11-13	56	1	0	0	0	15	19	5	17	23	1	0	0	0	1	0	0	0	1	0	1	0	4	0	0	1	0	55	55			84	84	60	60			36	56.5			0	2.55556	1.33333	26.2	28.78	31.62
3045	None	2009-10-05	34	2	0	1	0	13	14	5	16	18	6	0	0	0	2	2	2	0	0	0	0	0	0	0	0	0	0	50	61.6													0	2.42857	1.14286	26	27.69	29.7
3711	None	2010-12-17	31	1	0	0	0	14	8	5	16	15	2	0	0	1	0	0	1	0	0	0	0	0	0	0	0	0	0	42	65.5													0	2.66667	0.833333	23.79	28.29	33.82
1929	None	2005-11-21	47	3	0	0	0	13	16	5	22	20	4	0	0	2	0	2	0	1	0	0	0	0	1	0	0	4	0	42	56.5	68	68							75	75			0	2.77778	1.66667	26.47	29.3	33
3587	None	2005-11-21	39	5	0	1	0	7	8	4	17	19	3	0	0	2	0	1	0	1	0	0	0	0	0	0	0	4	0	42	52.33	68	68											0	3.2	2.2	25.8	29.13	33.02
3948	None	2011-05-23	29	1	0	0	0	12	11	4	14	15	3	0	1	1	0	0	1	0	0	0	0	0	0	0	1	1	0	34	58.67													0	2.28571	1	23.53	26.07	29.05
4004	None	2011-06-20	39	0	0	0	0	16	17	5	17	21	2	0	0	0	1	0	1	0	0	1	1	0	1	0	0	2	1	51	60.5					75	75			83	83			0	2.27273	1.09091	20.68	25.03	29.35
3090	None	2009-10-30	48	1	0	0	0	24	17	6	26	21	2	0	0	0	0	2	0	1	0	0	0	0	0	0	0	0	0	60	61.5	91	91											2	2.63636	1	27.27	31.98	38.91
2543	None	2008-03-12	56	1	0	0	0	23	17	6	32	23	3	0	1	2	0	0	0	0	0	0	0	0	2	0	0	0	0	33	42.33									49	56.5			0	1.83333	0.75	27.03	29.5	31.96
1674	None	2005-01-11	27	1	0	0	1	5	1	3	17	10	2	0	0	1	1	0	0	0	0	0	0	0	0	0	0	0	1	47	49													0	2	0	28.59	28.59	28.59
1341	None	2003-12-17	32	2	0	0	2	5	4	3	17	15	0	0	0	0	0	0	0	0	0	0	0	0	0	0	0	0	0															0	2.33333	1
3326	None	2010-05-31	47	1	0	0	4	14	19	5	18	27	1	1	0	0	0	0	0	0	1	0	1	1	0	0	1	1	0	23	23			55	55	56	56	50	50					0	3.375	2	27.2	30.92	35.63
3970	BRCA2	2011-06-06	37	2	3	1	0	9	16	5	16	19	3	0	2	1	0	0	0	0	0	0	0	0	1	0	0	2	0	36	41.5									79	79			0	3	1.66667	27.02	27.77	28.52
4571	None	2012-03-23	47	1	0	0	0	26	13	6	27	17	2	0	0	0	1	1	0	0	0	2	0	3	1	0	3	3	2	54	59							55	62.67	81	81			0	2.07692	0.692308	23.99	26.51	28.99
612	None	1996-07-25	32	7	0	0	5	14	9	4	18	14	0	0	0	0	0	0	0	0	0	0	0	0	0	0	8	0	0															0	2.33333	0.833333	20.65	21.69	22.73
1190	None	2002-02-21	50	6	0	1	2	22	14	5	23	27	3	0	1	0	1	0	1	0	2	0	0	0	0	0	0	0	0	32	55.33			53	59.5									1	2.41667	1	25.12	26.53	27.85
3737	None	2011-01-10	28	2	0	0	0	13	8	5	15	13	3	0	0	0	1	1	1	0	0	1	0	0	0	0	0	2	1	55	65.33													0	1.5	0.625	25.72	25.72	25.72
3530	None	2010-09-03	35	1	0	1	0	12	13	5	15	20	1	1	0	0	0	0	0	0	0	0	0	0	0	0	0	4	0	29	29													0	2.625	1.375	21.31	25.05	31.6
3584	None	2010-10-04	39	1	0	1	0	15	14	5	18	20	1	0	1	0	0	0	0	0	2	0	0	0	0	0	0	4	0	35	35			55	55									0	2.1	0.8	26.41	27.99	29.89
1	BRCA1	1988-12-28	161	40	16	20	6	40	43	6	53	87	11	0	2	1	5	2	1	0	3	1	0	0	1	2	2	1	2	30	54			39	50.33					68	68	60	62.5	1	2.32	1.12	23.76	25.83	27.96
3	BRCA2	1988-04-11	30	12	2	3	4	14	9	5	15	15	7	2	2	2	1	0	0	0	1	0	0	0	0	1	0	1	1	26	36.67			53	53							52	52	0	1.88889	0.777778	23.8	25.31	27.22
3657	None	2010-11-19	61	1	0	0	0	29	16	5	33	28	4	0	0	1	2	1	0	0	0	0	0	0	1	0	0	4	2	40	54.25									66	66			0	2.26667	0.666667	31.66	35.13	39.06
5482	None	2013-10-29	18	0	0	0	0	5	6	5	10	8	1	0	1	0	0	0	0	0	0	0	0	0	0	1	0	1	0	36	36											61	61	0	1.6	1	28.96	28.96	28.96
2513	None	2008-02-05	48	1	0	0	0	25	17	5	28	20	1	0	1	0	0	0	0	0	0	0	0	0	0	0	0	2	0	33	33													0	2.7	1.1	24.08	26.56	29.21
2774	None	2009-01-08	39	3	0	0	0	17	13	6	19	19	3	0	0	1	1	1	0	0	0	0	1	0	0	0	0	3	0	46	55					72	72							0	2.44444	1	29.57	30.9	32.63
2851	None	2009-03-11	262	2	0	0	0	44	46	5	133	129	0	0	0	0	0	0	0	0	0	0	0	0	0	0	0	0	0															0	2.83784	1.54054	21.31	23.54	25.76
4627	None	2012-05-09	44	1	0	0	0	15	10	5	22	18	4	0	1	0	2	1	0	0	0	0	0	0	0	0	1	1	0	36	52.33													0	2.3	1.1	20.68	23.92	29.73
5282	None	2013-06-26	30	1	0	0	0	7	7	5	12	13	0	0	0	0	0	0	0	0	0	0	0	0	0	0	0	0	0															0	1.83333	1	26.33	29.3	32.28
829	None	1998-07-22	14	3	0	0	1	7	5	3	9	5	0	0	0	0	0	0	0	0	0	0	0	0	0	0	0	0	0															0	3.33333	1.33333
2686	None	2008-09-18	48	1	0	0	0	17	20	5	24	24	2	0	0	2	0	0	0	0	0	0	0	0	0	0	2	2	0	47	47													0	2.88889	1.55556	25.61	26.14	26.66
2735	BRCA2	2008-10-31	68	2	1	1	0	22	22	5	29	39	4	0	2	0	1	1	0	0	0	0	0	2	1	0	1	3	0	30	45.5							70	73.5	52	52			0	3.46667	1.66667	24.26	27.54	31.97
3833	None	2011-03-14	31	2	0	0	0	12	12	5	16	14	2	0	1	0	1	0	0	0	0	0	0	0	0	3	1	5	2	34	42											56	71	0	2.8	1.4	22.12	25.1	28.69
775	BRCA1	1998-02-06	70	3	2	0	1	22	28	5	33	37	3	0	0	2	1	0	0	0	1	0	0	0	1	0	0	0	0	41	44.67			60	60					68	68			0	2.7	1.3	22.37	25.78	29.94
4720	BRCA1	2012-07-10	45	3	2	0	0	15	17	4	21	24	1	0	1	0	0	0	0	0	0	0	0	0	0	0	1	0	0	33	33													0	3	1.71429	25.11	28.61	32.54
3130	None	2009-12-10	29	0	0	0	0	10	13	4	14	15	3	0	1	1	1	0	0	0	0	0	0	0	0	0	0	0	0	32	42.67													0	3	1.75	32	36.51	41
2524	BRCA1	2008-02-22	65	3	2	0	0	13	24	5	28	36	3	0	0	3	0	0	0	0	0	0	0	1	1	1	0	4	1	49	49							88	88	66	66	88	88	0	2.71429	1.57143	21.21	23.63	26.23
881	None	1999-01-29	43	9	0	1	4	21	10	5	22	21	6	0	1	1	1	0	3	0	0	1	0	0	1	0	0	2	1	34	64.17									77	77			0	2.7	0.8	23.68	27.58	31.8
5397	None	2013-09-25	127	0	0	0	0	30	34	6	55	71	6	0	1	2	1	0	2	0	1	0	0	0	0	0	9	2	0	35	57.67			85	85									0	2.69643	1.375	25.27	27.62	30.73
5081	None	2013-03-18	44	1	0	0	0	15	11	5	21	23	3	0	1	0	0	1	1	0	0	0	0	1	0	0	0	4	0	39	58.33							74	74					0	2.18182	0.909091	29.08	32.27	35.47
2322	None	2007-06-13	35	1	0	0	0	7	11	4	16	17	2	0	0	2	0	0	0	0	0	0	0	0	0	1	0	0	0	40	40											71	71	0	2.5	1.66667	27.08	28.42	29.75
1959	None	2006-01-31	50	1	0	0	5	14	17	5	23	24	2	0	1	0	0	0	1	0	0	1	0	1	0	1	0	2	2	34	54.5							73	73			73	73	1	2.66667	1.33333	23.95	28.97	35.18
2199	None	2007-02-20	56	2	0	0	0	20	23	6	23	28	1	0	0	0	0	1	0	0	0	0	0	0	1	0	0	8	0	60	60									55	55			0	2.23077	1.38461	24.99	27.7	30.51
2929	None	2009-05-28	168	1	0	0	0	36	34	6	85	77	3	0	0	0	2	0	1	0	0	0	0	4	0	2	1	5	0	53	61.33							58	65.25			56	66.5	0	3.05263	1.57895	24.27	27.26	30.6
2844	None	2009-03-05	60	4	0	0	0	22	19	5	26	33	2	0	0	2	0	0	0	0	0	0	0	1	1	0	0	2	0	46	47							74	74	51	51			0	2.0625	0.875	24.82	27.12	30.62
2763	None	2008-12-16	32	1	0	0	0	10	16	6	13	17	0	0	0	0	0	0	0	1	0	0	0	0	0	0	0	1	0			47	47											0	2.66667	1.66667	26.7	29.71	32.19
442	None	1995-06-12	44	1	0	0	5	15	11	5	19	25	0	0	0	0	0	0	0	0	0	0	0	0	0	0	3	0	0															0	2.2	0.9	27.64	28.96	30.4
5256	None	2013-06-10	58	1	0	0	0	14	8	4	29	29	8	0	0	0	3	4	1	0	2	0	0	0	0	3	0	2	2	55	61.71			57	57.5							59	66.67	0	2.18182	0.909091	23.48	29.42	34.37
2625	None	2008-06-27	38	2	0	0	0	10	14	5	16	19	0	0	0	0	0	0	0	0	0	0	0	4	0	0	0	2	1									63	69.75					0	1.5	0.666667	25.9	28.68	31.47
89	None	1991-10-28	21	1	0	1	2	11	8	5	12	9	0	0	0	0	0	0	0	0	0	0	0	0	0	0	0	0	0															0	2.2	1
463	None	1995-07-20	64	7	0	1	3	26	25	5	33	31	0	0	0	0	0	0	0	0	0	0	0	0	0	0	0	0	0															0	3.11111	1.55556	27.68	29.69	31.79
5004	None	2013-01-23	24	1	0	0	0	13	7	5	13	11	3	0	0	1	0	0	2	0	0	0	0	0	0	1	0	4	1	40	63.67											55	55	0	2	0.875	24.16	25.45	26.77
2889	BRCA2	2009-04-21	156	7	2	3	0	60	58	6	71	82	3	0	2	0	1	0	0	0	2	0	0	1	0	1	0	11	0	32	42.33			57	58.5			74	74			64	64	0	3.52	1.64	20.96	26.09	31.39
3134	None	2009-12-11	10	1	0	0	0	5	3	4	5	5	1	0	0	0	1	0	0	0	3	0	0	0	0	0	0	1	1	57	57			37	50									0	1	0.25	22.02	22.02	22.02
3623	None	2010-11-02	19	1	0	0	0	7	9	5	8	10	4	0	0	0	2	1	1	0	0	0	0	1	0	0	0	0	0	53	61.33							80	80					0	2	0.75	30.83	32.92	35.01
5394	None	2013-09-23	19	1	0	0	0	6	4	4	8	8	3	0	1	1	1	0	0	0	0	0	0	0	0	0	0	1	0	39	48.33													0	2	0.5	31.33	31.33	31.33
424	BRCA1	1995-04-04	49	5	1	1	2	21	13	6	24	22	5	0	0	1	1	1	2	0	1	0	0	0	0	0	0	0	1	46	64.6			60	60									0	2.25	0.833333	22.9	25.79	29.5
3828	None	2011-03-10	63	1	0	0	0	29	21	5	36	27	2	0	0	1	1	0	0	0	0	0	0	3	1	0	0	0	0	41	48							59	62	60	60			2	3.5	1.5	24.7	28.43	33.98
2923	BRCA2	2009-05-20	75	6	1	2	0	32	25	6	37	36	3	0	0	0	0	3	0	0	0	0	0	0	0	2	0	2	0	60	62.33											61	66.5	0	2.16667	0.888889	24.3	26.63	29.47
2528	None	2008-02-26	30	2	0	0	0	7	10	5	11	17	2	0	0	1	0	0	1	0	0	0	0	0	0	0	0	2	0	46	60.5													0	2.5	1.25	24.88	29.83	35.02
360	None	1994-10-19	24	12	0	1	3	5	4	3	13	11	0	0	0	0	0	0	0	0	0	0	0	0	0	0	3	0	0															0	2.33333	1	19.08	20.74	22.39
3959	None	2011-05-30	60	2	0	0	0	21	21	5	29	29	4	0	0	0	3	0	1	0	0	0	0	0	0	0	1	2	0	52	61													0	2.54546	1.09091	28.56	30.72	32.87
1415	None	2004-03-10	75	4	0	3	2	31	28	5	40	34	8	0	1	1	1	1	4	0	0	0	0	3	0	0	0	0	0	37	62.88							73	78.67					0	3.22222	1.77778	26.45	28.51	31
5293	None	2013-07-02	46	1	0	0	0	7	8	6	16	18	6	0	0	0	3	2	1	0	0	0	0	0	0	0	0	2	0	53	60.4													0	2.5	1.33333	22.48	26.24	30
5318	BRCA2	2013-07-12	32	1	1	1	0	14	9	4	15	16	1	0	0	1	0	0	0	0	0	0	1	2	0	0	1	2	1	40	40					57	57	57	59.5					0	3.5	1.33333	22.51	25.81	29.12
659	None	1996-12-17	53	13	0	1	2	21	17	4	26	27	5	0	2	0	2	0	1	0	0	0	0	0	0	0	0	1	1	33	51.6													0	2.36364	1	23.66	25.64	27.87
4777	None	2012-09-13	56	1	0	0	0	25	17	6	32	23	2	0	0	0	1	1	0	0	1	0	1	1	0	0	1	3	1	55	62			84	84	70	70	65	65					0	2.16667	0.916667	25.8	28.83	32.4
3096	None	2009-11-04	40	1	0	0	0	18	16	5	18	20	4	0	1	1	1	0	1	0	0	0	0	1	0	2	1	9	2	33	50.75							82	82			45	50.5	0	2.54546	1.09091	23.94	27.1	30.96
5344	None	2013-08-27	18	1	0	0	0	5	4	5	9	8	2	0	1	0	0	0	1	0	0	0	0	0	0	0	0	0	0	37	53.5													0	1.75	1.25	26.34	30.55	34.75
2111	None	2006-09-22	128	4	0	0	0	33	15	5	50	52	5	0	1	3	1	0	0	0	0	1	0	0	2	0	0	5	2	34	44.6									37	43.5			0	2.03571	0.892857	23.45	25.4	27.49
1548	None	2004-07-13	18	1	0	0	3	10	5	5	10	8	2	0	0	2	0	0	0	0	0	0	0	0	0	0	0	1	0	40	40													0	2.16667	0.666667	23.78	25.51	26.63
451	None	1995-06-20	36	2	0	1	7	12	8	3	24	12	0	0	0	0	0	0	0	0	0	0	0	0	0	0	0	0	0															0	3.25	1.5	28.42	31.64	34.86
3197	None	2010-02-12	51	1	0	0	0	19	18	6	25	26	6	0	0	1	1	3	1	0	0	0	0	0	0	0	0	0	1	40	60.67													0	2.22222	1.11111	22.08	24.84	28.43
565	None	1996-04-18	37	5	0	1	3	19	10	5	21	16	2	1	0	0	1	0	0	0	1	1	0	0	1	1	0	1	2	29	43.5			86	86					65	65	46	46	0	2.55556	1	22.38	25.01	28.78
2335	None	2007-07-09	43	1	0	0	0	16	12	5	19	13	0	0	0	0	0	0	0	0	1	0	0	0	0	0	2	0	0					65	65									0	2.42857	1.14286	26.29	26.29	26.29
3517	None	2010-08-24	37	1	0	0	0	17	15	5	18	19	2	0	1	0	0	1	0	0	0	0	0	0	0	0	0	2	0	35	49.5													0	2.09091	0.909091	24.46	24.46	24.46
363	None	1994-10-25	27	1	0	0	4	6	9	3	14	13	0	0	0	0	0	0	0	0	0	0	0	0	0	0	0	0	0															0	6.5	4
1682	BRCA1	2005-01-31	85	3	5	3	0	22	25	7	31	39	4	0	2	0	1	1	0	0	0	0	0	0	0	0	0	0	0	30	45.5													0	2	1	25.66	26.9	28.33
4199	None	2011-09-30	46	1	0	0	0	21	14	5	25	21	3	0	0	2	0	1	0	0	0	0	0	0	0	0	1	0	0	43	49.33													0	2.5	1	28.67	31.4	33.96
3243	None	2010-03-17	74	6	0	0	1	35	22	7	40	34	7	0	1	2	3	0	1	0	0	0	0	0	1	1	1	0	1	36	54.5									72	72	59	59	0	2.36842	0.894737	22.66	25.25	26.83
2792	None	2009-01-22	23	4	0	0	0	9	10	4	10	13	2	0	0	1	1	0	0	0	0	0	0	0	0	0	0	0	0	48	49													1	2.16667	1.16667	25.36	27.73	30.15
1074	None	2000-06-29	30	1	0	0	1	11	9	5	16	14	2	0	0	1	1	0	0	0	1	0	0	0	0	0	0	1	1	41	47			54	54									0	2	1.16667	30.31	31.31	32.31
590	None	1996-05-21	83	5	0	2	4	33	29	5	40	42	6	0	1	4	0	0	1	0	0	0	0	1	1	0	1	2	1	39	51.17							70	70	70	70			0	3.375	1.6875	24.59	27.44	30.59
5189	None	2013-04-22	47	1	0	0	0	15	11	4	22	19	3	0	1	2	0	0	0	0	0	0	0	1	0	0	0	1	0	35	44.33							72	72					0	3.14286	1.42857	24.62	28.9	32.4
5365	None	2013-09-06	33	1	0	0	0	11	16	5	15	18	1	0	0	0	0	0	1	1	1	0	0	0	0	0	0	1	0	73	73	63	63	77	77									0	2.28571	1.28571	24.69	27.48	30.58
3187	None	2010-02-05	35	1	0	0	3	14	18	5	15	20	2	0	0	0	2	0	0	0	0	0	0	1	0	0	1	3	1	50	50							63	63					0	2.44444	1.33333	21.93	24.48	27.04
3557	None	2010-09-20	23	1	0	1	0	9	7	5	11	11	4	0	0	0	2	2	0	0	0	0	0	0	0	0	1	0	0	52	60.33													3	2	0.8	28.59	29.61	30.85
657	None	1996-12-12	39	0	0	0	4	9	16	5	14	25	0	0	0	0	0	0	0	0	0	0	0	0	0	0	4	0	0															0	3.8	2.4	23.04	28.63	36.3
4755	None	2012-09-03	101	1	0	0	0	25	21	5	47	50	6	0	0	0	2	3	1	0	0	0	0	0	1	0	1	1	1	50	60.8									79	79			0	2.5625	1.25	23.54	26.58	29.38
4332	None	2011-11-07	26	1	0	0	0	11	9	6	12	14	3	0	0	2	0	1	0	0	0	0	0	0	0	0	2	2	1	41	51													0	1.85714	0.857143	26.2	27.99	30.17
3343	BRCA1	2010-06-16	20	2	3	2	0	9	6	5	10	10	4	0	1	1	1	1	0	0	0	0	0	0	0	0	0	1	0	33	48													0	1.8	1	23.56	26.31	29.07
2757	None	2008-11-26	40	0	0	0	0	19	10	5	20	18	4	0	0	1	0	0	3	0	0	0	1	1	0	0	0	2	0	45	70.75					46	46	73	73					0	2.16667	0.666667	23.8	25.87	28.47
2110	None	2006-09-21	56	3	0	0	2	17	16	6	23	20	3	0	0	0	0	2	1	0	0	0	0	0	0	1	1	0	0	61	64.33											63	63	0	2.16667	1.08333	24.42	26.17	28.35
656	None	1996-12-05	22	3	0	0	2	8	9	5	10	12	3	0	1	0	1	0	1	0	0	0	0	0	1	0	0	1	0	33	58.67									71	71			1	1.5	0.5	24.41	25.42	26.44
2795	BRCA2	2009-01-28	54	2	0	1	0	26	16	5	28	26	2	0	1	0	0	1	0	0	0	0	0	0	0	1	0	1	0	39	51											58	58	0	2.91667	1.08333	23.98	27.03	29.78
2007	None	2006-05-19	49	1	0	0	3	21	11	5	21	13	2	0	0	0	1	0	1	0	1	0	0	1	0	0	0	4	1	58	70.5			55	55			97	97					0	3.125	1.25	24.6	28.17	31.88
594	BRCA1	1996-06-06	21	2	1	1	2	7	6	3	11	10	0	0	0	0	0	0	0	0	0	0	0	0	0	0	2	0	0															0	3	2	26.09	29.44	33.25
3870	BRCA1	2011-04-04	55	4	3	3	0	17	18	6	26	29	1	0	0	0	1	0	0	0	1	0	1	0	0	0	0	5	1	56	56			54	54	56	56							1	2.5	1.4	25.56	28.87	34.21
1975	None	2006-04-03	142	0	0	0	2	22	12	5	52	35	5	2	0	1	1	1	0	0	0	0	0	0	0	0	1	2	1	28	44													0	2.66667	1.06667	25.07	26.51	28.12
2560	None	2008-04-01	38	1	0	0	0	13	13	5	20	18	2	0	0	1	0	1	0	0	1	0	0	0	0	0	0	0	0	45	52.5			60	60									0	2.28571	1.14286	23.51	24.91	27.37
2872	None	2009-03-27	33	2	0	0	0	12	14	6	14	19	1	0	0	0	1	0	0	1	0	0	0	0	1	2	0	4	0	50	50	47	47							63	63	63	63	0	2	1	21.72	23.18	24.63
2896	None	2009-04-24	34	2	0	0	4	15	11	6	18	16	3	0	0	1	0	1	1	0	0	0	0	1	1	0	0	1	0	49	64							62	62	66	66			1	1.7	0.6	25.56	26.8	28.04
3511	None	2010-08-19	49	2	0	0	0	22	22	5	24	24	2	0	1	0	0	1	0	0	1	0	1	1	0	0	0	9	2	31	49.5			48	48	73	73	78	78					0	3.85714	1.85714	25.66	28.13	31.09
3650	None	2010-11-16	36	1	0	0	0	8	7	5	13	15	3	0	0	2	0	1	0	0	0	0	0	0	0	0	0	0	0	46	53													0	3	1.4	24.16	25.32	26.48
3848	None	2011-03-21	11	1	0	0	0	6	1	4	6	5	1	0	0	0	1	0	0	0	1	0	0	0	0	0	0	0	1	52	52			52	52									0	1.25	0	26.81	28.96	31.12
5687	None	2014-02-10	25	0	0	0	0	11	9	7	13	12	9	0	0	2	2	3	2	0	0	0	0	0	0	1	1	3	2	44	59.25											72	72	0	2.77273	1.22727	25.62	29.07	32.89
3564	None	2010-09-23	27	1	0	0	0	13	10	5	13	13	2	0	1	0	1	0	0	0	0	0	0	0	0	0	0	0	0	39	47.5													0	2.5	1	26.38	29.19	33.03
377	None	1994-11-02	146	16	0	2	3	45	29	5	81	64	5	0	1	2	2	0	0	1	0	0	0	0	1	1	1	1	1	39	46.4	49	49							77	77	48	48	0	4.16667	1.88889	25.03	30.04	36.24
4145	None	2011-08-26	26	1	0	0	0	10	11	4	13	13	1	0	1	0	0	0	0	0	0	0	0	0	1	0	0	2	0	30	30									64	64			0	3	2	23.18	27.8	34.82
382	None	1994-11-17	35	3	0	1	3	9	5	4	18	17	0	0	0	0	0	0	0	0	0	0	0	0	0	0	3	0	0															0	5	2	23.93	31.1	41.08
105	None	1992-06-22	28	13	0	1	2	7	6	4	15	13	0	0	0	0	0	0	0	0	0	0	0	0	0	0	3	0	0															0	2.66667	1	22.85	27.04	31.71
1885	None	2005-09-15	81	1	0	1	0	31	24	5	41	38	6	1	0	2	2	0	1	0	1	2	0	0	0	2	0	7	5	28	49.67			16	16							32	56	0	2.61538	1.07692	26.25	27.91	29.74
2734	None	2008-10-31	148	1	0	0	0	54	56	5	73	75	2	0	0	1	0	1	0	0	0	0	0	1	0	0	0	9	2	43	53							69	69					0	2.56	1.6	24.94	27.87	31
5351	None	2013-08-28	21	2	0	0	0	9	4	5	11	10	4	0	0	1	1	0	2	0	0	0	0	0	0	1	0	2	1	40	62											55	55	0	2.28571	0.714286	21.72	24.4	27.74
4903	None	2012-11-15	41	1	0	0	0	15	9	4	21	20	2	0	1	1	0	0	0	0	0	0	0	0	0	1	0	0	0	33	39.5											73	73	0	2.22222	0.777778	24.78	26.73	28.96
358	None	1994-10-06	74	6	1	1	3	34	19	6	38	36	7	0	0	1	3	1	2	0	0	1	1	0	0	0	0	1	1	47	60.71					52	52							0	2.1	0.7	28.77	30.35	32.08
985	None	1999-11-05	28	1	0	0	5	14	12	5	15	13	0	0	0	0	0	0	0	0	0	0	0	0	0	0	0	0	0															0	2.33333	1.22222
863	None	1998-11-06	21	0	0	0	6	10	9	4	10	11	0	0	0	0	0	0	0	0	0	0	0	0	0	0	4	0	0															0	3.25	1.5	24.88	27.57	30.65
2210	BRCA1	2007-03-07	148	10	4	6	0	43	46	6	66	68	4	0	1	0	1	1	1	0	2	0	0	1	0	0	2	4	2	38	59			49	52			78	78					0	2.68	1.36	23.89	26.12	28.79
950	None	1999-07-22	25	1	0	1	2	11	12	5	12	13	3	0	1	0	2	0	0	0	0	0	0	0	0	0	0	0	0	37	48.67													0	1.8	1	19.83	21.08	22.33
2569	None	2008-04-21	26	1	0	0	0	6	9	6	8	13	2	0	1	1	0	0	0	0	0	0	0	0	0	0	0	2	0	32	39													0	1.33333	0.666667	26.06	26.06	26.06
3643	None	2010-11-10	28	2	0	0	0	13	9	6	14	14	0	0	0	0	0	0	0	0	2	0	0	0	1	0	0	1	0					52	56					75	75			0	1.8	0.7	27.11	28.06	28.94
1138	None	2001-05-03	42	1	0	0	2	11	9	4	21	21	2	0	0	0	2	0	0	0	0	0	0	1	0	1	0	1	0	50	53							68	68			60	60	0	1.875	1	23.29	24.51	25.78
1624	None	2004-10-12	177	11	0	0	4	66	64	7	85	92	5	0	1	1	1	1	1	0	0	0	0	1	3	0	3	4	0	38	54.8							48	48	60	64.33			2	2.62222	1.37778	23.91	26.07	28.78
1768	None	2005-04-21	86	1	0	0	1	27	36	7	39	47	3	0	0	0	1	1	1	0	0	0	0	1	3	0	2	3	0	55	64.33							48	48	60	64.33			2	2.23333	1.13333	23.92	25.65	27.76
5205	None	2013-04-29	35	2	0	0	0	12	11	5	17	15	2	0	0	1	1	0	0	0	1	1	0	0	0	0	0	2	2	48	51.5			50	50									0	2.83333	1.16667	26.71	29.31	32.13
2712	None	2008-10-16	72	2	0	0	0	33	20	6	36	34	4	0	0	1	1	1	1	0	0	0	0	0	0	1	0	5	1	48	59.25											43	43	0	2.2	0.85	26.85	29.42	32.07
110	None	1991-12-02	44	10	0	1	3	18	18	5	21	23	2	0	0	0	2	0	0	0	0	0	0	0	0	0	0	3	0	54	56.5													0	1.375	0.75	27.92	27.92	27.92
2137	None	2006-11-15	26	2	0	0	1	12	10	5	13	11	3	0	0	1	1	1	0	0	0	0	0	1	0	0	0	1	1	40	51.33							60	60					0	1.75	0.75	29.17	29.17	29.17
4535	None	2012-03-08	83	1	0	0	0	38	27	5	45	38	6	0	0	2	3	1	0	0	0	1	0	0	0	0	0	2	0	48	53.2													0	2.9375	1.125	21.87	25.39	29.98
4646	None	2012-05-24	33	2	0	2	0	14	4	5	17	12	5	0	1	1	2	0	1	0	0	0	0	0	0	0	0	0	0	38	51.6													0	3	0.875	29.05	33.1	35.5
5025	None	2013-02-05	16	1	0	0	0	8	4	5	9	7	1	0	0	0	0	1	0	0	1	0	0	0	0	0	0	2	1	68	68			84	84									0	2	0.5	28.6	31.26	33.97
4772	None	2012-09-11	60	1	0	0	0	12	16	5	28	32	4	0	1	0	2	1	0	0	0	0	0	0	0	0	0	3	0	37	50.75													0	2.81818	1.45454	25.18	26.95	28.71
1174	None	2001-12-20	29	1	0	1	3	12	9	5	17	12	3	0	0	1	0	2	0	1	0	0	0	1	0	0	1	2	2	45	55.67	52	52					56	56					0	2.5	1	26	29.73	34
1006	BRCA1	2000-01-14	67	3	2	0	4	30	29	5	32	35	0	0	0	0	0	0	0	0	0	0	0	0	0	0	0	0	0															0	2.6	1.33333	18.84	21.62	24.4
2356	None	2007-08-20	91	2	0	0	1	32	31	5	42	46	0	0	0	0	0	0	0	0	2	0	0	0	0	0	0	0	0					47	52.5									0	2.66667	1.46667	21.78	24.1	26.75
1635	None	2004-10-29	20	1	0	0	3	9	8	5	11	9	0	0	0	0	0	0	0	0	0	0	0	0	0	0	1	0	0															0	1.75	1.25	24.62	28.47	32.32
638	BRCA1	1996-10-08	14	1	1	0	5	10	1	4	12	2	0	0	0	0	0	0	0	0	0	0	0	0	0	0	2	0	0															0	3	0
3178	BRCA2	2010-02-01	46	1	2	0	0	18	24	5	20	26	0	0	0	0	0	0	0	0	2	0	0	1	0	2	0	2	0					60	60.5			83	83			75	75	0	2.6	1.6	25.22	28.77	32.22
4758	None	2012-09-05	41	0	0	0	0	13	14	6	13	16	3	0	0	0	1	1	1	0	0	0	0	0	2	0	0	2	0	54	63									55	57.5			0	2.22222	1.11111	25.48	27.32	29.48
644	None	1996-10-22	20	0	0	0	3	6	3	3	12	8	0	0	0	0	0	0	0	0	0	0	0	0	0	0	0	0	0															0	3	1
2133	None	2006-10-30	111	3	0	0	3	28	39	6	54	50	4	0	0	0	1	1	2	0	0	0	1	1	0	0	0	3	1	56	71.75					82	82	60	60					0	2.71429	1.35714	23.2	25.62	28.6
1235	BRCA1	2002-09-05	34	4	3	0	0	9	11	5	15	18	5	0	2	0	1	2	0	0	0	0	0	0	0	0	0	2	0	35	51.33													0	2.16667	1.16667	21.8	23.24	24.72
3507	None	2010-08-06	145	1	0	0	0	56	34	5	71	66	5	0	2	0	0	2	1	0	0	0	0	0	0	0	0	0	0	32	53.5													0	2.23529	0.764706	25.87	27.63	29.8
1005	None	2000-01-20	22	1	0	0	4	12	6	5	12	10	2	0	1	1	0	0	0	0	0	0	0	0	2	0	0	1	0	39	43									65	70			0	2.66667	0.833333	27.95	30.58	33.77
5415	None	2013-09-30	55	1	0	0	0	14	15	4	21	30	3	0	0	3	0	0	0	0	0	0	0	1	0	0	0	3	0	40	41.33							62	62					0	2.77778	1.44444	27.99	28.75	29.63
2676	None	2008-09-05	182	2	0	0	0	59	47	6	94	88	0	0	0	0	0	0	0	0	0	0	0	0	0	0	0	0	0															0	2.5625	1.3125	26.06	26.83	27.66
2348	None	2007-07-17	25	1	0	0	0	12	9	4	14	11	1	0	1	0	0	0	0	0	0	0	0	0	0	1	0	1	0	34	34											79	79	2	3.25	1.25	25.73	28.97	33.4
5704	None	2014-02-17	19	1	0	0	0	11	2	5	11	6	3	0	1	0	2	0	0	0	0	2	0	0	0	0	0	0	1	31	45													0	1.85714	0.285714	26.41	27.93	29.41
1015	None	2000-02-17	37	3	0	0	0	12	14	4	17	19	4	0	1	2	1	0	0	0	0	0	0	0	0	0	0	2	1	34	45.75													0	2.83333	1.66667	24.95	28.42	31.77
1430	None	2004-03-31	31	2	0	1	2	14	15	5	14	17	2	0	0	2	0	0	0	0	1	0	0	0	1	0	0	1	1	43	44.5			56	56					73	73			0	2	0.857143	23.33	25.49	27.6
3659	None	2010-11-22	34	2	0	0	0	12	10	6	16	16	1	0	0	0	0	1	0	0	2	0	0	0	0	0	0	1	0	65	65			50	60									0	2.14286	1	25.24	26.77	28.31
1280	None	2003-06-05	99	4	0	1	3	34	38	4	48	51	6	0	3	1	1	1	0	0	0	0	0	1	0	0	0	2	1	32	45.67							68	68					0	2.9375	1.8125	25.86	28.58	31.33
2881	None	2009-04-06	66	1	0	0	0	22	17	5	31	28	3	0	1	2	0	0	0	0	0	0	1	0	2	0	0	0	0	38	40.5					80	80			83	84.5			0	1.9375	0.6875	26.58	28.76	30.8
2218	BRCA2	2007-03-16	40	1	1	0	0	15	15	5	20	20	1	0	1	0	0	0	0	0	0	0	0	2	0	0	0	2	0	32	32							79	79					0	1.55556	0.666667	23.85	24.26	24.68
2836	None	2009-03-02	41	1	0	1	0	17	15	6	20	21	0	0	0	0	0	0	0	0	1	0	0	0	0	0	0	3	0					41	41									0	1.88889	0.666667	27.86	30.26	32.52
359	None	1994-10-06	68	4	0	0	7	23	17	5	32	32	4	0	0	0	3	1	0	0	0	0	0	0	1	0	2	7	0	53	57									80	80			0	2	0.875	26.25	28.34	30.43
323	None	1994-05-19	14	1	0	0	1	5	3	3	9	5	0	0	0	0	0	0	0	0	0	0	0	0	0	0	0	0	0															0	5	2
350	None	1994-09-22	24	6	0	1	3	10	7	5	11	13	2	0	0	1	0	1	0	0	0	0	0	1	0	0	0	0	0	44	53.5							69	69					0	2.2	0.8	20.46	26.13	39.48
415	BRCA1	1995-03-07	28	5	3	2	3	9	9	5	13	15	4	0	3	0	1	0	0	0	0	0	0	1	0	0	1	0	1	35	40							66	66					0	2.25	1.25	19.85	23.52	27.36
1708	None	2005-02-28	45	0	0	0	0	19	15	6	19	20	5	0	1	1	0	0	3	0	2	0	0	0	0	5	0	1	3	39	62.2			53	62.5							53	69.6	0	2.38462	1	28.75	30.8	34.67
2793	None	2009-01-28	30	1	0	0	0	14	9	6	15	15	3	0	2	1	0	0	0	0	0	0	0	1	0	0	0	0	0	34	41							71	71					0	2	0.777778	24.05	26.17	28.43
4324	None	2011-11-02	67	1	0	1	0	16	21	5	29	38	3	0	0	1	0	1	1	0	0	0	0	0	0	0	2	5	1	45	61.33													0	2.83333	1.58333	29.08	32.85	37.18
741	BRCA1	1997-10-30	20	4	2	1	5	8	6	4	10	10	4	0	2	2	0	0	0	0	1	0	0	0	0	0	2	1	1	30	38.25			29	29									1	2.5	1	21.2	23.7	26.2
5452	None	2013-10-16	33	1	0	0	0	5	5	5	10	22	2	0	0	1	0	1	0	0	0	0	0	0	0	1	1	1	1	40	52											60	60	0	4.25	1.5	26	26.87	27.74
4462	None	2012-02-01	57	1	0	0	0	21	25	6	25	32	1	0	0	0	1	0	0	0	0	0	0	2	1	1	0	4	0	58	58							75	81.5	56	56	55	55	0	3	1.42857	25.59	27.77	30.16
4018	BRCA1	2011-06-27	49	6	5	3	0	21	13	5	27	18	5	0	2	2	1	0	0	0	1	0	0	0	0	0	0	0	0	39	45.5			43	43									0	2.875	1.125	28.83	30.61	32.28
5736	BRCA1	2014-03-06	32	1	1	0	0	8	8	5	13	13	2	0	0	1	0	1	0	0	3	1	0	0	0	0	0	0	0	48	54.5			46	53.67									0	2.2	1	27.33	27.33	27.33
2945	None	2009-06-10	49	1	0	0	0	15	20	5	20	27	5	0	1	0	2	1	1	0	0	0	0	0	0	1	0	5	1	36	54.2											72	72	0	1.69231	0.846154	25.84	27.69	29.47
3885	None	2011-04-15	33	1	0	0	1	12	11	5	16	16	6	0	0	3	1	1	1	0	1	0	0	0	0	0	0	1	1	40	54.4			43	43									0	2.5	1.16667	25.33	27.03	28.5
4687	None	2012-06-19	31	1	0	0	0	12	6	5	17	12	5	0	0	0	0	1	4	0	0	0	0	0	0	0	1	1	1	65	78.2													0	2.33333	0.833333	36.32	36.32	36.32
5359	BRCA1	2013-09-02	35	2	0	1	0	10	7	5	21	14	5	0	1	1	1	2	0	0	0	0	0	0	0	0	3	1	1	38	53.8													0	3	2	22.66	23.75	24.84
5263	None	2013-06-13	30	1	0	0	0	8	11	5	14	16	3	0	0	2	0	0	1	0	0	0	0	0	1	0	0	0	0	40	51.33									76	76			0	2.33333	1.5	31.78	32.66	33.54
2147	None	2006-12-08	56	1	0	0	0	16	19	6	18	22	3	1	0	1	1	0	0	0	1	0	0	0	1	1	0	1	0	27	44.67			67	67					57	57	56	56	1	3.36364	2.09091	25.41	27.11	28.63
917	None	1999-04-29	28	1	0	1	4	14	9	6	14	14	2	0	0	2	0	0	0	0	0	2	0	0	0	1	0	1	0	41	41.5											64	64	0	2.16667	0.833333	20.5	21.81	23.02
2861	BRCA1	2009-03-20	76	4	2	1	0	21	18	8	40	34	5	0	0	4	0	1	0	0	0	0	1	0	0	0	0	4	1	41	49.4					80	80							0	2.38462	1	23.94	27.31	31.18
558	None	1996-03-28	20	0	0	0	1	8	2	3	9	10	0	0	0	0	0	0	0	0	0	0	0	0	0	0	0	0	0															0	4	0.5
5384	None	2013-09-18	55	1	0	0	0	20	19	5	27	28	5	0	2	0	1	0	2	1	1	0	0	3	0	0	0	4	3	30	51.2	78	78	34	34			71	75.67					0	3.44444	1.66667	24.25	28.92	33.64
3767	None	2011-01-27	36	1	0	0	0	13	14	5	18	18	2	0	1	0	1	0	0	0	1	0	0	0	0	0	0	4	1	34	45.5			72	72									0	2.14286	1	23.47	25.59	27.65
5354	None	2013-08-29	19	0	0	0	0	11	4	3	12	7	2	0	2	0	0	0	0	0	0	0	0	0	0	0	0	0	1	34	36.5													1	3	0.75	26.49	29.2	32.1
5355	None	2013-08-30	35	1	0	0	0	13	12	5	17	18	1	0	0	0	1	0	0	0	1	0	0	0	0	1	0	3	1	53	53			74	74							50	50	0	2	0.888889	25.84	27.44	29.3
1528	None	2004-06-14	82	2	0	1	2	33	23	7	38	43	2	0	1	0	0	1	0	0	0	0	0	0	1	0	0	2	0	37	53									68	68			0	2	0.681818	25.75	27.47	29.25
2761	None	2008-12-15	52	1	0	0	0	7	10	5	22	26	3	0	0	0	1	2	0	0	0	0	0	0	0	0	1	1	0	53	62.33													0	1.6	0.8	26.37	29.48	34.78
3051	None	2009-10-09	43	1	0	0	0	13	15	5	20	20	2	0	1	0	0	0	1	0	0	0	0	1	0	0	1	0	0	34	55							75	75					0	2.3	1.2	23.24	25.56	28.65
351	None	1994-09-22	29	3	0	1	2	10	4	4	13	16	0	0	0	0	0	0	0	0	0	0	0	0	0	0	3	0	0															0	2.4	0.6	24.65	26.65	28.64
5057	BRCA1	2013-02-25	82	4	4	0	0	28	21	6	40	42	0	0	0	0	0	0	0	0	0	0	0	0	0	0	0	0	0															4	2.35294	1.05882	25.18	26.24	27.31
3240	None	2010-03-16	43	2	0	0	0	19	9	5	22	15	2	0	2	0	0	0	0	0	0	0	0	1	0	0	0	2	0	33	35.5							57	57					1	3.625	1.25	18.93	24.23	31.48
5561	None	2013-12-04	50	1	0	0	0	18	26	5	21	29	2	0	1	0	0	1	0	0	0	0	1	1	0	1	0	3	0	36	52.5					79	79	91	91			51	51	0	3.75	2.375	28.51	32.57	37.24
5520	None	2013-11-15	28	0	0	0	0	9	2	6	13	10	5	0	0	0	1	0	4	0	0	0	0	0	0	0	0	0	0	54	71.4													0	2.42857	0.857143	24.17	25.86	27.55
5036	None	2013-02-12	24	1	0	0	0	8	2	4	14	10	3	0	0	1	0	2	0	0	0	0	1	0	0	0	0	0	0	40	56.67					65	65							0	1.71429	0.571429	32.66	34.65	37.13
847	None	1998-09-23	21	0	0	0	0	10	7	4	12	9	0	0	0	0	0	0	0	0	0	0	0	0	0	0	4	0	0															0	2.66667	1	24.22	24.22	24.22
3726	None	2011-01-04	52	1	0	0	0	27	17	5	31	21	0	0	0	0	0	0	0	0	1	0	0	0	0	0	0	1	0					35	35									1	3.5	1.25	24.49	26.93	30.15
3290	None	2010-04-21	44	1	0	0	0	18	14	5	20	24	2	0	0	0	0	2	0	0	1	0	0	0	0	0	1	2	0	67	68			59	59									0	2.36364	0.909091	27.99	29.74	31.61
5542	None	2013-11-25	25	1	0	0	0	5	4	5	15	9	2	0	0	0	0	2	0	0	0	0	0	1	0	0	0	4	3	61	63.5							68	68					0	1.5	0.5	33.65	33.65	33.65
1968	BRCA1	2006-02-06	118	1	2	0	1	24	27	4	49	57	2	0	0	1	0	1	0	0	1	0	0	0	0	0	0	0	0	49	58.5			47	47									0	2.72727	1.63636	28.91	31.75	35.04
2034	None	2006-07-10	79	1	0	1	4	33	26	6	38	34	4	0	0	0	3	1	0	0	0	1	0	0	0	0	1	1	1	50	55.75													0	3.30769	1.38461	28.55	31.23	34.35
4841	None	2012-10-15	37	1	0	0	0	8	15	5	14	22	1	0	1	0	0	0	0	0	0	0	0	0	0	1	0	1	0	32	32											60	60	0	2.83333	2	31.12	32.98	34.73
4	None	1988-11-04	44	0	0	0	2	14	16	3	21	23	0	0	0	0	0	0	0	0	0	0	0	0	0	0	0	0	0															0	4	2.14286
618	None	1996-09-05	72	2	0	1	5	21	12	5	36	36	0	0	0	0	0	0	0	0	0	0	0	0	0	0	0	0	0															0	2.57143	0.714286	26.03	26.03	26.03
5252	None	2013-06-07	54	1	0	0	0	20	15	5	21	19	1	0	0	1	0	0	0	0	1	0	1	0	2	0	1	0	0	47	47			47	47	77	77			66	67.5			0	2.5	1	26.43	29.25	31.77
3664	None	2010-11-23	101	1	0	0	0	29	29	6	30	38	9	0	1	2	1	2	3	0	1	0	0	1	0	4	0	3	3	36	57.75			44	44			60	60			15	47.25	0	2.61538	1.11539	25.44	28.03	31.28
2410	None	2007-11-05	96	1	0	0	1	18	21	6	25	32	5	1	0	0	1	1	2	0	2	0	0	0	0	1	0	4	2	28	53.5			55	57							59	59	0	2.64286	1.21429	22.87	26.99	31.67
5260	None	2013-06-12	85	1	0	0	0	23	28	5	32	45	3	0	0	1	1	1	0	0	1	0	0	0	0	0	1	6	1	40	54			68	68									0	3.64286	1.92857	20.79	23.53	26.25
1710	None	2005-03-07	36	5	0	0	1	13	13	6	19	15	4	0	0	0	1	2	1	1	0	1	0	0	2	0	0	0	1	58	70.33	60	60							60	60			0	2	0.857143	24.77	25.55	26.37
2581	BRCA2	2008-05-19	53	5	1	2	1	12	15	5	17	27	4	0	0	2	2	0	0	0	0	0	0	0	0	0	0	2	2	41	50.5													0	3	1.75	22.2	25.94	31.2
3815	None	2011-02-24	36	1	0	0	0	15	11	5	17	17	2	0	1	1	0	0	0	0	0	0	0	0	0	0	0	1	0	30	37.5													0	2.22222	0.777778	23.41	28.89	34.91
2801	None	2009-02-03	38	1	0	0	0	13	9	5	18	20	1	0	0	1	0	0	0	0	1	0	1	0	1	0	0	2	0	42	42			62	62	80	80			84	84			0	1.77778	0.555556	25.8	26.96	28.34
2858	None	2009-03-18	29	1	0	0	0	11	8	5	12	15	4	0	0	0	1	2	1	0	0	0	0	0	0	0	0	2	1	59	66.67													0	2.375	0.875	26.52	27.54	28.56
2620	None	2008-06-25	50	1	0	0	0	12	25	6	20	26	2	1	0	0	1	0	0	0	0	0	0	0	1	1	0	3	1	20	35.5									51	51	67	67	0	3.25	2	18.88	21.59	24.96
3705	BRCA2	2010-12-14	25	2	3	0	0	15	6	4	17	8	5	1	0	2	0	0	2	0	0	0	0	0	0	1	0	5	2	25	51											81	81	0	2.28571	0.571429	25.47	28.76	33.27
324	BRCA2	1993-10-25	15	1	1	0	5	7	2	3	10	5	0	0	0	0	0	0	0	0	0	0	0	0	0	0	0	0	0															0	3.5	0.5
3494	None	2010-07-16	22	1	0	0	0	11	5	5	13	9	7	0	2	3	1	0	1	0	0	0	0	0	1	0	0	1	1	37	49.83									71	71			0	1.375	0.375	22.93	23.95	24.97
274	None	1993-10-06	41	1	0	0	7	10	13	5	17	24	0	0	0	0	0	0	0	0	0	0	0	0	0	0	0	0	0															0	2.125	1.125	26.02	26.02	26.02
5224	None	2013-05-24	27	1	0	0	0	10	6	4	13	14	1	0	0	1	0	0	0	0	1	0	0	2	0	0	1	0	0	45	45			45	45			66	66					0	2	0.571429	27.12	28.83	30.55
2404	None	2007-10-25	260	1	0	0	0	61	58	6	99	103	5	0	1	2	0	0	2	0	0	0	0	0	0	0	3	1	0	35	58.8													0	2.72727	1.36364	26.32	28.53	31.83
5751	BRCA1	2014-03-20	118	1	0	0	0	26	35	5	41	54	1	0	0	0	0	1	0	0	1	0	0	1	0	1	0	1	0	65	65			73	73			60	60			70	70	3	2.71429	1.57143	24.76	28.83	34.33
718	None	1997-08-28	18	3	0	0	0	6	3	3	8	10	0	0	0	0	0	0	0	0	0	0	0	0	0	0	2	0	0															0	2.33333	0.666667	24.28	28.89	33.5
3157	None	2010-01-12	24	1	0	0	0	9	8	6	12	12	3	0	0	1	0	1	1	0	0	0	0	1	0	0	0	3	1	40	61							71	71					0	1.33333	0.666667	28.46	28.7	28.94
2659	BRCA2	2008-08-07	74	2	1	0	0	18	24	6	29	38	3	0	0	2	0	1	0	0	0	1	0	0	0	3	0	5	2	40	48.67											52	58.67	0	2.30769	1.15385	25.7	28.09	31.08
293	None	1993-11-30	102	3	0	2	9	36	32	8	45	54	10	0	0	0	3	5	2	0	0	0	0	0	0	0	5	8	4	50	62.9													0	2.04	0.84	22.64	24.64	26.72
4834	None	2012-10-11	71	2	0	0	0	21	36	4	27	44	3	0	0	1	1	1	0	0	1	0	0	1	0	0	0	2	1	48	53.67			49	49			70	70					1	3.36364	2.18182	25.86	29.46	33.94
4920	None	2012-11-23	81	1	0	0	0	34	27	4	39	41	6	0	1	1	1	2	1	0	0	0	0	2	0	0	1	2	1	36	57.8							78	79.5					0	2.64706	1.29412	26.46	27.32	28.18
613	None	1996-07-25	60	3	0	0	6	22	18	5	29	29	3	0	0	2	0	0	1	0	1	0	0	0	0	1	0	2	0	42	55.67			66	66							61	61	0	2.81818	1.27273	26.43	29.08	32.66
3122	None	2009-12-02	51	1	0	0	0	20	18	6	27	23	1	0	0	0	0	1	0	0	1	0	0	1	0	0	0	4	2	62	62			71	71			68	68					0	2.2	1.2	25.37	28	31.45
1427	BRCA1	2004-04-29	36	1	1	0	1	20	14	4	20	16	4	0	2	2	0	0	0	0	0	2	0	0	0	0	0	1	1	32	40.67													0	2.66667	1.11111	22.72	27.46	32.58
606	None	1996-07-04	27	0	0	0	4	8	8	4	10	17	0	0	0	0	0	0	0	0	0	0	0	0	0	0	7	0	0															0	2.4	1.2	20.36	24.76	30.38
2782	None	2009-01-15	58	2	0	2	0	26	14	5	32	25	1	0	1	0	0	0	0	0	2	1	0	0	0	0	1	1	0	38	38			57	58									5	2.88889	1.11111	24.29	25.94	27.57
1106	None	2000-11-03	20	1	0	0	2	10	7	4	10	10	0	0	0	0	0	0	0	0	0	0	0	0	0	0	3	0	0															0	2.5	0.75	21.45	26.05	29.68
5350	None	2013-08-28	61	1	0	0	0	8	12	5	28	32	4	0	0	1	2	0	1	0	0	0	0	0	1	0	0	0	1	42	61									51	51			0	3	1.83333	23.71	27.34	32.7
1393	BRCA1	2004-02-03	39	6	2	5	0	16	15	5	17	22	4	0	0	2	1	1	0	0	0	0	0	0	0	0	2	1	2	43	51.5													0	2.75	1.5	24.68	28.1	32.04
2492	None	2008-01-14	33	1	0	0	1	13	7	6	16	14	4	0	0	0	1	2	1	0	0	0	0	0	0	0	0	0	0	53	70													0	3.22222	1.22222	21.83	23.77	26.28
1571	None	2004-08-23	32	1	0	0	2	11	7	6	13	12	2	0	0	1	0	0	1	0	0	0	0	1	0	0	0	1	0	43	58							80	80					0	1.85714	0.571429	24.5	26.77	29.04
3827	None	2011-03-10	213	1	0	0	0	36	33	5	104	109	4	0	1	1	1	1	0	0	0	1	0	0	1	0	0	1	0	37	50.25									81	81			0	2	0.956522	25.09	26.45	28.28
3704	None	2010-12-14	36	1	0	0	0	17	15	5	17	16	2	0	0	0	1	1	0	0	0	0	0	0	0	0	0	7	1	50	58													0	2.6	1	25.88	31.21	36.58
3303	None	2010-05-04	76	1	0	0	0	26	33	5	34	42	6	0	1	0	2	0	3	0	0	0	0	0	1	2	0	6	0	36	62									35	35	52	64.5	0	3	1.69231	22.45	24.47	27.29
2146	BRCA2	2006-12-06	94	1	0	1	0	27	39	6	43	51	3	0	0	0	3	0	0	0	1	0	0	0	0	0	1	1	0	50	51.67			58	58									0	2.75	1.75	31	32.77	34.6
3675	BRCA2	2010-11-26	21	1	1	0	0	10	8	4	12	9	3	0	1	1	1	0	0	0	0	0	0	0	0	0	0	1	0	36	43.67													0	2	1.2	20.9	30.67	38.71
1798	BRCA1	2005-06-06	90	5	2	2	1	26	31	7	37	50	7	0	0	2	4	1	0	0	1	1	0	0	2	0	0	9	1	44	51.43			20	20					40	56.5			0	2.11765	1	25.91	27.43	28.7
1639	None	2004-11-08	39	2	0	1	1	22	8	5	22	17	3	0	1	2	0	0	0	0	0	0	0	0	0	0	0	0	0	35	39													0	2.09091	0.454545	24.97	27.46	29.42
4065	None	2011-08-16	54	1	0	1	0	19	24	5	23	31	1	0	0	0	1	0	0	0	1	0	0	0	2	0	0	5	1	52	52			49	49					66	78			0	3.375	1.5	23.85	27.31	31.36
3555	None	2010-09-16	49	1	0	0	0	20	17	6	21	27	4	0	1	1	0	2	0	0	0	0	0	0	0	0	0	5	0	30	51.5													0	2.72727	1.09091	25.33	27.69	30.5
4209	None	2011-10-06	78	1	0	0	0	25	26	5	38	40	5	0	0	2	0	2	1	0	0	2	0	1	1	1	1	2	0	43	58.4							52	52	65	65	68	68	0	2.5	1.1875	23.34	26.56	30.12
3951	None	2011-05-25	44	1	0	0	1	24	13	5	27	17	2	0	1	0	0	0	1	0	0	0	0	0	0	0	1	3	0	37	58.5													0	2.875	1	25.51	27.42	29.74
5250	None	2013-06-06	23	1	0	0	0	9	11	5	11	12	3	0	0	1	0	2	0	0	0	0	0	0	0	1	1	1	1	41	54.33											54	54	0	1.66667	1	26	26	26
512	None	1996-01-11	44	1	0	0	1	16	12	4	20	21	3	0	1	2	0	0	0	0	0	0	0	0	0	0	0	0	0	36	41													1	2.3	0.9	25.93	27.7	29.33
2732	None	2008-10-27	71	1	0	0	0	27	30	6	35	35	4	0	1	0	3	0	0	0	0	0	0	1	0	0	0	0	0	36	48.67							57	57					0	2.69231	1.46154	27.27	29.21	31.27
3738	None	2011-01-10	106	1	0	0	0	35	31	5	48	49	8	0	0	1	2	3	2	0	0	0	1	0	4	2	0	4	3	40	61.88					67	67			62	67.75	42	46.5	0	3.4375	1.375	26.65	29.28	31.15
253	None	1993-05-17	94	7	0	3	1	40	32	6	49	44	5	1	0	1	0	0	3	0	0	0	0	0	0	0	0	0	0	28	58.4													0	2.27778	0.944444	26.86	29.29	32.05
5	None	1988-11-04	92	17	0	1	1	41	41	5	45	47	5	0	0	0	3	2	0	0	0	0	0	0	0	0	0	0	0	50	56													0	3	1.6	25.59	28.11	30.87
3072	BRCA1	2009-10-26	73	9	4	4	0	28	23	5	37	36	2	0	1	0	0	0	1	0	2	0	1	0	1	0	0	1	0	35	57.5			39	42.5	65	66			50	50			0	2.26667	0.933333	24.66	26.4	28.51
3098	None	2009-11-05	32	3	0	0	0	13	12	6	14	16	3	1	0	2	0	0	0	0	0	0	0	0	0	0	0	0	1	28	36.5													0	2.09091	1.09091	28.01	29.95	32.35
3632	BRCA1	2010-11-04	27	4	2	2	0	11	9	5	13	14	3	0	0	0	1	0	2	0	0	0	0	0	1	0	0	2	0	52	69									67	67			0	2.16667	1	26.52	28.72	30.48
660	BRCA2	1996-12-19	37	6	3	3	2	16	12	6	19	17	3	0	0	1	1	1	0	0	0	1	0	0	0	0	1	1	0	46	55.33													0	2	0.8	25.83	27.03	28.14
2887	None	2009-04-16	46	1	0	0	0	22	18	5	24	22	5	0	0	1	0	0	4	0	0	0	0	1	1	0	0	8	3	42	76							72	72	82	82			0	4.25	1.875	21.18	26.61	32.41
3095	None	2009-11-03	54	1	0	0	0	21	21	4	28	26	2	0	0	1	0	0	1	0	0	0	0	0	0	0	0	2	0	41	61.5													0	2.5	1.25	27.64	30.36	32.89
1556	None	2004-07-26	123	4	0	0	0	20	23	5	33	49	0	0	0	0	0	0	0	0	0	0	0	0	0	0	0	0	0															5	3.1875	1.4375	24.42	27.11	29.61
2874	None	2009-04-02	112	2	0	0	0	7	6	5	51	59	1	0	1	0	0	0	0	0	0	0	0	1	0	0	0	3	1	35	35							69	69					0	1.5	0.75	25.36	25.36	25.36
3251	BRCA1	2010-03-19	45	6	5	0	2	19	19	5	20	24	2	0	0	0	2	0	0	0	1	1	1	0	2	0	1	0	0	51	53			51	51	56	56			65	70			0	3	1.55556	22.99	26.21	31
3965	None	2011-06-01	36	1	0	0	0	12	15	5	14	22	3	0	0	1	0	1	1	0	0	0	0	2	2	0	0	0	0	40	64.67							96	96	74	85			0	2.375	1.25	27.59	30.06	32.34
4615	None	2012-04-25	60	1	0	0	0	27	15	5	31	27	2	0	0	1	1	0	0	0	0	0	0	0	1	1	1	2	0	43	46.5									73	73	46	46	0	2.76923	0.923077	21.05	24.64	30.1
3286	None	2010-01-06	37	1	0	0	0	16	19	4	16	21	3	0	0	1	2	0	0	0	0	0	0	0	1	0	0	4	1	46	52									50	50			0	3.5	2	28.74	31.82	33.93
3504	None	2010-07-21	107	2	0	0	1	37	42	6	52	55	8	0	0	1	4	0	3	0	0	0	0	0	0	0	0	0	0	47	61													0	3.30769	1.69231	24.03	25.86	28.45
610	None	1996-07-18	84	4	0	1	4	34	30	7	37	45	4	0	0	0	0	3	1	0	0	1	0	1	0	0	1	3	0	61	64.25							71	71					0	1.95833	0.833333	27.57	29.51	31.6
965	None	1999-09-10	65	2	0	1	1	20	19	5	31	33	3	0	0	0	3	0	0	0	0	0	0	2	0	0	0	0	0	50	53.67							70	72					0	3.11111	1.33333	23.46	26.37	29.24
3030	None	2009-09-25	26	1	0	0	0	12	10	4	13	13	3	0	1	0	1	0	1	0	0	0	0	0	0	0	2	0	0	33	53													0	2.6	1.4	22.86	25.88	29.09
511	BRCA1	1996-01-04	35	10	2	3	1	16	10	4	18	17	6	0	1	4	1	0	0	0	0	0	0	0	0	0	0	0	1	36	45													0	2.625	1	26.26	28.47	31.69
4390	None	2011-12-07	58	2	0	0	0	18	19	5	26	27	4	0	0	0	1	2	1	0	1	0	0	2	0	0	1	4	1	52	63.67			35	35			58	61					0	2	1	25.02	26.42	27.83
837	None	1998-08-14	36	0	0	0	6	18	16	5	19	17	0	0	0	0	0	0	0	0	0	0	0	0	0	0	0	0	0															0	4.4	2
5577	None	2013-12-13	65	1	0	0	0	25	16	6	36	29	6	0	0	1	1	2	2	0	0	0	0	0	1	0	0	3	0	48	64.33									60	60			1	2.91667	1.16667	26.37	29.19	31.99
2050	None	2006-08-28	19	1	0	0	0	9	7	4	9	10	2	0	0	0	2	0	0	0	1	0	0	0	0	0	0	1	1	51	52.5			37	37									0	3.5	1.5	24.31	29.83	33.46
5247	BRCA1	2013-06-05	48	2	1	0	0	19	10	5	29	19	6	1	0	3	2	0	0	0	0	0	0	0	0	0	3	2	1	27	47													0	2.71429	1	24.77	29.64	33
1965	None		68	0	0	0	0	23	17	4	23	18	5	0	1	1	0	2	1	0	0	2	0	0	0	0	3	1	0	38	57													5	4.8	2.3	22.19	26.83	33
1964	None	2006-01-31	52	1	0	0	3	20	16	4	27	18	5	0	1	1	0	2	1	0	0	2	0	0	0	0	3	1	0	38	57													5	4.8	2.4	22.19	26.83	33
2691	None	2008-09-23	168	2	0	0	0	40	31	6	83	69	4	0	0	1	1	1	1	0	0	1	1	0	0	0	5	2	1	47	62					60	72.5							0	3.81818	1.68182	26.71	30.26	33.64
2804	None	2009-02-03	26	1	0	0	0	13	7	5	15	11	1	0	1	0	0	0	0	0	0	0	0	0	1	0	0	0	0	38	38									80	80			0	2.33333	0.833333	24.97	27.05	29.7
3639	None	2010-11-09	29	1	0	0	0	9	18	4	9	20	1	0	1	0	0	0	0	0	0	0	0	0	0	0	0	2	0	39	39													2	4.6	3.2	32.6	35.14	30.76
2787	None	2009-01-16	27	1	0	0	0	9	9	6	12	14	2	0	0	0	0	1	1	0	0	1	0	1	0	0	1	2	0	64	77							65	65					1	2	1	28.72	28.72	28.72
1595	None	2004-09-21	130	1	0	0	0	24	36	6	30	42	1	0	0	0	0	0	1	0	0	0	0	0	0	0	0	4	1	71	71													0	2.5	1.21429	27.45	29.3	31.11
5587	None	2013-12-19	37	0	0	0	0	8	9	4	19	18	1	0	1	0	0	0	0	0	1	0	0	0	0	0	0	2	0	33	33			48	48									0	2.57143	1.71429	25.58	28.16	30.73
1737	None	2005-04-11	21	0	0	0	0	10	7	4	11	10	1	0	1	0	0	0	0	0	0	0	0	0	0	0	0	2	1	32	32													0	2	0.666667	24.47	26.34	28.2
3174	None	2010-01-28	38	1	0	0	2	15	14	6	18	20	2	0	0	0	1	1	0	0	1	0	0	0	0	0	0	1	1	52	56			53	53									0	1.77778	0.888889	27.67	28.59	29.5
4887	None	2012-11-05	28	1	0	0	0	5	5	4	13	15	1	0	0	0	0	1	0	0	0	0	0	0	0	0	0	0	0	68	68													0	2.2	1	30.51	31.63	32.75
5393	None	2013-09-23	52	1	0	0	0	5	15	5	24	28	0	0	0	0	0	0	0	0	1	0	0	0	2	2	0	3	1					66	66					50	55	67	67	0	3.25	2.5	26.94	29.81	33.06
452	BRCA1	1995-06-20	24	5	2	3	3	5	4	3	12	12	0	0	0	0	0	0	0	0	0	0	0	0	0	0	0	0	0															0	6	3
3361	BRCA2	2010-06-30	37	1	1	0	0	20	10	5	22	15	1	0	1	0	0	0	0	0	2	0	1	1	1	0	0	2	1	37	37			53	55.5	38	38	36	36	60	60			0	3	0.857143	26.1	27.47	28.84
1173	None	2001-12-20	43	5	0	0	1	20	12	5	22	21	1	0	0	1	0	0	0	0	2	0	0	0	1	0	0	0	1	47	47			32	38					53	53			0	2	0.666667	28.58	31.2	33.81
38	None	1989-09-11	18	1	0	0	2	6	3	5	8	10	0	0	0	0	0	0	0	0	0	0	0	0	0	0	2	0	0															0	1.66667	0.666667
850	BRCA2	1998-09-29	23	5	4	1	3	10	8	4	11	12	4	0	2	1	0	0	1	0	1	0	0	0	0	0	1	1	1	32	45.25			39	39									0	2.8	1	30.83	33.43	36.2
3213	BRCA1	2010-02-22	35	1	3	0	0	14	8	4	17	17	2	0	0	1	1	0	0	0	0	0	0	0	0	0	0	0	0	48	50.5													0	3.5	1	21.82	27.8	31.69
278	BRCA1	1993-11-10	49	7	6	3	5	19	14	5	25	23	5	1	1	2	0	1	0	0	0	0	0	0	2	0	0	0	0	29	43.6									46	49			0	2	0.8	21.37	24.13	26.93
3329	None	2010-06-02	52	0	0	0	3	25	16	4	27	23	3	0	1	2	0	0	0	0	0	1	1	0	0	2	3	0	0	35	40.67					82	82					42	59.5	0	2.35714	0.857143	28.62	33.26	35.52
3221	BRCA2	2010-02-26	59	9	4	5	2	27	14	6	30	21	0	0	0	0	0	0	0	0	1	0	0	0	0	0	0	3	0					50	50									0	2.71429	0.857143	22.45	26.42	30.05
2663	None	2008-08-12	63	1	0	0	0	19	15	6	30	26	1	0	0	0	1	0	0	0	1	0	0	0	1	1	1	4	0	55	55			59	59					74	74	64	64	0	3.54546	1.63636	25.44	28.9	32.93
619	None	1996-09-05	43	0	0	0	1	14	9	4	22	21	0	0	0	0	0	0	0	0	0	0	0	0	0	0	3	0	0															0	4.2	1.6	19.68	24.41	28.99
4536	BRCA2	2012-03-13	73	10	4	4	0	15	25	6	29	44	3	0	0	2	1	0	0	0	0	0	0	1	0	0	0	0	0	42	46							62	62					0	2.11111	1.33333	24.87	27.65	31.48
3091	None	2009-10-30	37	7	0	0	0	14	15	5	16	21	6	1	1	0	2	2	0	0	1	3	0	0	4	0	0	5	2	29	49			53	53					39	50			0	2.48	1.28	26.04	28.66	31.58
3918	None	2011-05-05	24	1	0	0	0	9	13	4	11	13	2	1	0	0	0	1	0	0	0	0	0	1	0	0	0	2	0	28	45							72	72					0	3	1.66667	22.84	25.71	28.41
272	None	1993-07-22	20	4	0	0	2	10	4	3	12	8	0	0	0	0	0	0	0	0	0	0	0	0	0	0	4	0	0															0	3.33333	0.666667	21.33	24.88	30.01
1418	None	2004-03-12	22	3	0	0	2	8	3	4	14	8	2	0	0	1	0	0	1	0	0	0	0	0	0	0	0	0	0	44	63													0	1.75	0.5	25.06	26.34	27.62
3010	None	2009-09-10	256	1	0	0	0	52	58	5	124	126	3	0	0	3	0	0	0	0	0	0	0	1	0	3	0	4	1	43	45.33							80	80			60	67.33	12	2.45714	1.17143	25.33	28.17	31.52
4626	None	2012-05-04	75	1	0	0	0	22	25	7	37	38	7	0	0	1	2	3	1	0	0	2	0	0	0	1	1	3	3	43	59.86											69	69	0	2.26316	1.10526	26.16	27.37	28.54
810	BRCA2	1998-05-05	33	1	1	0	6	9	15	4	15	18	0	0	0	0	0	0	0	0	1	0	0	0	0	0	5	0	0					59	59									3	4.25	2.75	22.72	24.11	25.7
4896	None	2012-11-12	27	1	0	0	0	11	4	4	13	8	4	0	0	0	3	0	1	0	2	0	0	0	1	0	0	0	2	50	59			75	80.5					80	80			0	1.66667	0.444444	32.82	35.32	37.82
1800	None	2005-06-06	106	2	0	0	0	18	20	5	59	43	2	0	1	0	1	0	0	0	0	0	0	2	0	0	0	0	0	37	47.5							70	73					0	2.83333	1.66667	24.17	27.01	30.17
2018	None	2006-06-09	78	2	0	0	5	16	24	5	27	40	2	0	0	1	1	0	0	0	0	0	0	0	0	1	0	2	0	48	51											49	49	1	2.88889	1.55556	26.35	30.07	33.72
3581	None	2010-10-01	55	1	0	1	0	15	12	5	26	29	3	0	0	1	1	0	1	0	0	0	0	0	0	0	1	2	0	47	57.67													0	2.75	1.375	20.71	23.04	26.22
4188	None	2011-09-21	50	2	0	0	0	17	20	5	25	24	2	0	1	0	0	1	0	0	0	1	0	0	0	0	0	4	0	35	49.5													0	2	1.16667	25.42	26.25	27.43
5541	None	2013-11-25	46	2	0	0	0	17	12	6	20	14	4	0	0	1	1	1	1	1	0	0	0	1	0	0	0	4	1	42	57	70	70					69	69					0	2	0.909091	26.96	28.86	31.17
2705	None	2008-10-10	57	2	0	0	0	16	18	5	22	34	2	0	1	1	0	0	0	0	0	0	0	1	0	0	0	3	0	30	35							68	68					0	2.9	1.1	24.51	27.14	29.82
2548	None	2008-03-18	56	1	0	0	0	20	19	5	26	28	6	0	1	2	1	2	0	0	0	0	0	0	0	0	3	0	0	35	50.5													0	3	1.66667	24.65	28.76	31.87
4799	None	2012-09-24	47	1	0	0	0	11	10	5	19	27	4	1	0	0	0	2	1	0	0	0	0	0	0	1	0	1	0	20	56.33											69	69	0	2	0.777778	25.92	29.43	34
5531	None	2013-11-19	48	1	0	0	0	17	16	4	19	22	2	0	1	0	1	0	0	0	0	0	0	0	0	0	0	0	1	38	46													0	3.77778	1.55556	21.18	26.21	31.68
3336	None	2010-06-09	33	0	0	0	5	18	10	5	19	14	2	0	0	0	0	2	0	0	4	0	0	0	0	1	0	2	1	63	64			49	60.5							61	61	1	3.5	1.33333	23.7	26.29	28.88
3697	None	2010-12-09	36	1	0	0	0	17	16	4	18	18	1	0	0	0	1	0	0	0	1	0	0	1	1	0	0	2	0	56	56			21	21			68	68	78	78			0	3.25	1.625	22.54	24.04	25.54
3546	None	2010-09-09	128	2	0	0	0	51	39	5	58	67	6	0	0	3	2	1	0	0	0	0	0	0	1	1	0	4	1	45	52.5									76	76	65	65	0	2.95833	1.20833	21.57	24.9	28.44
3969	None	2011-06-06	37	1	0	0	0	15	11	5	18	18	5	0	0	2	1	2	0	1	0	1	0	1	0	2	4	0	0	45	54	38	38					61	61			54	58	0	3	1.16667	26.54	28.32	30.48
449	None	1995-06-20	20	2	0	1	4	6	7	3	11	9	0	0	0	0	0	0	0	0	0	0	0	0	0	0	0	0	0															0	5.5	3
364	None	1994-10-25	39	2	0	0	6	13	10	4	17	22	0	0	0	0	0	0	0	0	0	0	0	0	0	0	0	0	0															0	3.8	1.8
2202	BRCA1	2007-02-22	73	1	1	0	1	27	28	5	33	35	3	0	1	1	0	1	0	0	0	1	0	0	0	1	0	8	1	31	43.67											53	53	0	1.94118	0.941176	22.25	24.62	27.58
2257	None	2007-05-07	50	1	0	0	0	19	16	5	24	22	2	1	1	0	0	0	0	0	0	0	1	2	0	0	0	0	0	28	33					74	74	74	76.5					1	2.44444	1	23.72	28.38	33.23
3633	None	2010-11-04	26	1	0	0	0	9	8	5	14	11	4	1	0	0	3	0	0	0	0	0	0	0	0	0	0	0	1	21	44.33													0	2	1	25.69	26.72	19.32
2480	None	2007-12-26	87	1	0	0	0	31	30	7	43	43	3	0	1	0	1	0	1	0	0	0	0	1	1	0	1	4	0	31	52.67							40	40	69	69			3	2.27778	1.27778	23.41	26.05	29.34
622	None	1996-09-24	16	1	0	1	0	6	5	3	9	7	0	0	0	0	0	0	0	0	0	0	0	0	0	0	0	0	0															0	4.5	2
2266	None	2007-05-21	45	1	0	0	1	16	17	5	18	22	2	0	0	1	1	0	0	0	0	0	0	1	1	1	0	2	0	46	52							82	82	76	76	78	78	0	3.11111	1.55556	22.63	25.51	29.98
3805	None	2011-02-16	39	2	0	0	0	14	14	5	19	20	4	0	0	2	1	0	1	0	0	0	0	0	0	0	0	0	0	43	53.5													0	2.28571	1.14286	25.74	28.5	31.1
5358	None	2013-09-02	52	1	0	0	0	14	10	5	20	19	4	0	1	1	0	1	1	0	0	0	1	0	0	0	0	4	2	38	53.5					54	54							0	2.33333	1	22.33	25.04	28.31
3566	None	2010-09-23	38	2	0	0	0	14	16	5	17	20	2	0	0	1	0	1	0	0	0	0	0	0	1	1	1	2	1	46	56.5									88	88	74	74	0	2	1.1	23.71	26.21	29
2200	None	2007-02-21	56	1	0	0	1	18	13	5	26	25	7	0	1	1	3	2	0	0	0	0	0	0	2	0	0	3	0	34	52.29									36	55			1	2.66667	1	32.39	36.41	40.07
4584	None	2012-03-29	54	0	0	0	0	21	19	5	24	30	5	1	0	2	1	1	0	1	0	1	0	0	0	1	2	1	1	28	46.4	55	55									71	71	2	2.58333	1.16667	21.76	23.88	25.98
139	BRCA1	1991-03-18	45	4	4	0	0	18	15	5	20	22	7	0	2	3	0	1	1	0	0	0	0	0	0	0	0	1	2	35	49.5													0	4.125	1.75	26.03	27.5	29.25
439	None	1995-05-17	36	3	0	2	0	16	12	5	17	18	3	0	1	1	0	0	1	0	0	0	0	0	1	1	0	2	1	39	53.33									38	38	84	84	0	3.11111	1.33333	25.24	27.78	31.32
1817	None	2005-07-12	43	4	0	3	0	14	17	4	20	23	3	0	0	1	1	1	0	0	0	0	0	0	0	0	0	3	1	43	55.33													0	2.85714	1.42857	26.47	29.85	33.87
839	None	1998-08-14	12	1	0	1	3	10	2	3	10	2	0	0	0	0	0	0	0	0	0	0	0	0	0	0	0	0	0															0	2	0.2
5489	None	2013-11-04	74	2	0	0	0	24	14	6	31	33	3	0	1	1	1	0	0	0	0	1	0	0	0	2	2	4	1	35	47.33											83	83.5	0	3.07143	1.07143	22.64	23.99	25.49
3551	None	2010-09-14	79	1	0	0	0	32	36	5	38	41	1	0	0	1	0	0	0	0	0	0	0	1	0	0	0	7	0	48	48							70	70					0	3.83333	2	26.13	28.23	30.82
5722	BRCA1	2014-02-25	47	2	1	0	0	11	11	5	20	22	3	0	0	1	1	1	0	0	1	0	0	1	1	0	1	1	0	45	52			63	63			65	65	65	65			0	2.83333	1.5	24.13	26.52	29.13
436	None	1995-05-10	155	3	0	1	3	29	39	5	65	67	5	0	0	1	1	3	0	0	0	0	0	0	0	0	1	1	0	49	57													0	2.95	1.6	23.99	25.83	27.37
607	None	1996-07-04	26	1	0	0	3	8	5	4	14	12	0	0	0	0	0	0	0	0	0	0	0	0	0	0	0	0	0															0	2.33333	1
2145	BRCA2	2006-12-01	86	3	1	2	1	36	22	6	45	39	7	0	1	3	2	0	1	0	1	0	0	0	0	0	0	2	1	33	50			45	45									0	2.41176	0.764706	25.28	27.44	30.02
2586	None	2008-05-26	61	2	0	0	0	26	21	5	34	27	4	0	1	0	1	2	0	0	0	0	0	0	0	0	0	7	0	35	53.5													0	2.35294	0.882353	26.98	28.7	30.47
75	None	1991-04-05	60	2	0	0	7	26	18	5	28	28	9	0	1	1	3	2	2	0	1	0	0	0	0	0	1	3	1	33	55.75			68	68									0	2.66667	1.08333	28.42	28.9	29.38
4374	None	2011-12-01	66	1	0	0	0	30	33	5	32	34	5	0	0	1	0	2	2	0	0	0	0	0	0	1	4	2	1	49	67.75											64	64	0	3.4	2	26.93	30.38	34.26
3529	None	2010-06-30	53	6	1	2	0	19	19	5	24	25	1	0	0	0	0	1	0	0	2	0	0	0	0	0	0	2	0	60	60			52	56									0	2.4	1.3	27.76	28.96	30.24
1447	BRCA1	2004-04-22	38	2	2	0	1	12	20	6	15	23	3	0	2	0	0	0	1	0	0	0	0	0	0	0	0	1	0	30	45.33													0	3.33333	2.33333	22.71	29.52	34.82
5106	None	2013-04-02	48	1	0	0	0	19	12	5	26	22	0	0	0	0	0	0	0	0	1	1	0	1	0	0	0	0	0					50	50			58	58					0	2.57143	0.571429	29.34	30.28	31.42
4459	None	2012-01-30	78	2	0	0	0	35	27	5	41	37	7	0	1	1	3	2	0	0	0	0	0	4	0	1	2	3	0	37	53.14							45	57.75			40	40	0	2.11765	0.705882	25.91	28.04	30.3
5298	BRCA1	2013-03-07	45	2	0	1	0	6	16	5	18	27	2	1	0	0	1	0	0	0	0	0	1	0	0	0	1	2	0	26	40					70	70							1	3.6	2	22.66	25.68	29.2
5545	None	2013-11-26	95	3	0	0	0	39	24	6	52	43	3	0	0	0	2	1	0	0	1	0	0	1	0	1	2	1	0	50	57			45	45			60	60			42	42	0	2.77778	1.16667	22.32	27.36	33.81
2011	None	2006-06-02	49	2	0	0	2	15	6	5	22	11	4	0	0	3	1	0	0	0	0	1	0	0	0	0	0	1	1	45	48													0	2.125	0.625	26.42	28.28	30.41
5321	None	2013-07-15	27	1	0	0	0	10	12	5	12	15	1	0	1	0	0	0	0	0	0	0	0	0	0	1	0	2	1	31	31											62	62	0	2.33333	1.33333	27.49	29.55	31.46
4625	None	2012-05-04	102	1	0	0	0	40	39	5	50	48	2	0	1	0	0	0	1	0	0	1	1	0	2	0	1	6	2	33	58.5					46	46			48	49			0	3.17647	1.58824	22.18	25.56	29.4
971	None	1999-09-23	40	3	0	1	0	17	11	4	21	19	1	0	0	1	0	0	0	0	0	0	0	0	0	0	2	0	0	44	44													0	2.11111	0.777778	22.95	24.11	25.58
4610	None	2012-04-24	91	1	0	0	0	20	20	5	47	44	4	0	0	1	2	1	0	0	0	0	0	1	0	1	1	10	2	47	54.75							74	74			38	38	0	3	1.57143	22.25	24.15	26.45
1109	None	2000-11-16	32	1	0	0	0	12	13	5	15	17	2	0	1	1	0	0	0	0	0	0	0	0	0	0	0	2	0	38	42.5													0	2.42857	1	25.77	29.41	32.43
233	BRCA2	1993-01-13	60	6	2	1	7	25	18	5	34	26	4	0	1	1	1	1	0	0	0	1	1	0	0	0	2	1	0	37	48.5					62	62							0	2.2	0.8	24.33	25.35	26.38
2867	BRCA2	2009-03-23	65	3	3	0	0	23	24	7	30	35	3	0	1	1	0	0	1	0	1	0	0	1	1	1	0	5	2	39	54.67			52	52			85	85	84	84	43	43	1	1.92308	0.923077	23.68	25.81	28.01
3351	None	2010-06-25	36	3	0	0	0	16	7	5	20	16	7	0	0	1	1	1	4	0	0	0	0	0	0	1	0	0	0	48	65.5											36	36	0	1.6	0.4	29.22	31.35	32.91
2775	BRCA1	2009-01-08	72	7	4	3	1	19	23	5	32	35	5	0	0	2	3	0	0	0	0	1	0	0	0	0	0	0	1	43	50													0	2.72727	1.45454	23.81	25.09	26.65
2951	None	2009-06-16	43	1	0	0	0	19	12	5	24	19	1	0	0	0	1	0	0	0	0	0	0	0	0	0	1	2	0	55	55													0	2	0.666667	25.37	26.72	28.22
524	BRCA1	1996-01-25	70	8	5	3	4	22	20	6	32	37	2	0	1	0	1	0	0	0	4	1	0	0	0	1	0	1	1	33	46			52	61							63	63	0	2.53846	1.15385	22.22	24.7	27.27
4346	None	2011-11-17	21	1	0	0	0	5	7	5	10	9	1	0	0	0	0	0	1	0	0	0	1	0	1	0	0	0	1	84	84					87	87			80	80			2	2	0.666667	28	28.33	28.67
28	None	1989-05-16	27	3	0	1	1	9	7	5	14	13	0	0	0	0	0	0	0	0	0	0	0	0	0	0	3	0	0															0	2.33333	1	23.39	25.28	27.67
4802	BRCA1	2012-09-25	36	4	2	2	0	13	9	5	14	21	2	0	0	1	0	0	1	0	1	0	0	0	0	1	0	1	0	49	59.5			64	64							42	42	0	2.22222	0.777778	25.88	27.6	29.07
4918	BRCA1	2012-11-22	54	2	3	3	0	21	14	5	27	27	6	0	0	3	1	0	2	0	0	0	0	0	0	0	0	2	1	40	59													2	2.5	1.16667	25.08	26.82	29.18
215	None	1992-07-21	37	9	0	1	0	16	10	5	18	19	4	0	1	0	1	1	1	0	0	0	0	0	0	0	0	1	0	32	54.5													0	2.2	0.8	27.32	28.38	29.53
5399	None	2013-09-25	13	1	0	0	0	7	3	4	8	5	2	0	0	0	1	0	1	0	0	0	0	0	0	0	0	1	0	54	63.5													0	2	0.666667	26.9	29.97	35.5
2206	None	2007-02-27	161	3	0	0	0	57	55	7	80	74	4	0	0	1	3	0	0	1	0	1	1	0	0	1	2	1	1	45	53.67	55	55			77	77					56	56	0	2.48	1.24	23.63	25.89	29.11
3268	None	2010-03-30	46	0	0	0	1	23	17	4	24	22	2	0	0	0	0	1	1	0	0	0	0	0	0	0	0	1	0	62	67													0	2.90909	1.18182	21.85	27.84	35.11
877	None	1999-01-08	17	2	0	1	2	6	4	5	6	7	1	0	0	1	0	0	0	0	2	0	0	0	1	0	0	0	0	45	45			50	52.5					62	62			0	1.33333	0.5	25.62	26.07	26.52
3618	BRCA2	2010-10-26	42	1	1	0	0	17	10	5	19	23	4	0	0	1	2	1	0	0	1	1	0	0	0	0	0	4	2	43	55.5			61	61									0	1.91667	0.75	21.54	25.78	29.09
4441	None	2012-01-16	39	1	0	0	0	14	11	5	18	18	4	0	0	2	2	0	0	0	0	0	0	1	0	0	3	1	1	44	47.67							70	70					0	2.5	0.833333	24.34	25.49	26.7
1510	BRCA1	2004-05-24	40	2	1	1	1	13	12	4	19	21	3	0	0	0	2	1	0	0	0	0	1	0	0	0	0	1	1	50	54.67					62	62							0	3.14286	1.14286	19.46	19.46	19.46
4620	None	2012-04-26	37	1	0	0	0	10	9	5	11	11	1	0	0	1	0	0	0	0	0	0	0	0	3	0	0	2	1	40	40									87	87			0	2.83333	1.16667	27.99	29.5	31.01
2909	None	2009-05-06	54	2	0	0	0	25	17	6	28	26	2	1	0	0	0	0	1	0	0	0	0	0	0	0	0	2	0	28	54													0	2.21429	0.857143	26.54	28.52	30.46
5223	None	2013-05-23	41	0	0	0	0	18	13	6	22	18	1	0	0	0	0	1	0	0	1	0	0	0	0	1	1	4	0	68	68			69	69							58	58	0	2.42857	1.14286	32.72	32.72	32.72
5453	None	2013-10-16	35	1	0	0	0	8	5	5	12	17	3	0	0	1	2	0	0	0	0	0	0	0	0	0	2	0	0	41	49.33													0	2.375	0.75	21.3	24.21	27.17
5313	None	2013-07-10	33	1	0	0	0	20	6	6	20	12	1	0	0	0	0	0	1	0	1	0	0	0	0	0	1	1	0	76	76			46	46									0	2.55556	0.444444	23.86	25.68	27.29
3119	None	2009-12-01	83	1	1	0	0	15	7	4	33	38	3	0	1	0	1	1	0	0	1	0	0	0	0	0	1	1	0	36	51			20	20									0	2.33333	1.08333	35	35	35
210	None	1992-07-06	19	0	0	0	5	11	7	3	11	8	0	0	0	0	0	0	0	0	0	0	0	0	0	0	0	0	0															0	4	1.33333
4716	None	2012-07-05	34	1	0	0	0	9	11	5	14	20	1	0	1	0	0	0	0	0	0	0	0	1	0	0	1	2	0	35	35							66	66					0	2.57143	1	24	26.67	29.88
1155	BRCA2	2001-07-19	18	4	4	0	3	5	4	3	10	8	2	0	1	1	0	0	0	0	0	0	0	0	0	0	1	0	0	30	36													0	2.5	0.5	25.06	25.39	25.72
1903	None	2005-10-05	46	2	0	0	0	14	19	5	19	24	2	1	0	1	0	0	0	0	0	0	0	0	0	1	0	0	0	28	34.5											87	87	1	2.25	1.625	23.9	25.73	27.4
2834	None	2009-02-27	35	3	0	0	0	16	10	5	17	17	4	0	0	0	0	2	2	0	0	0	0	0	0	0	0	0	0	63	69.75													0	3	1.16667	26.1	29.19	32.91
5184	BRCA2	2013-04-16	42	1	1	0	0	15	16	5	20	22	4	0	0	2	1	1	0	0	0	0	0	0	1	0	0	0	1	40	52.25									60	60			0	2.85714	1.57143	22.78	26.18	30.44
2163	None	2006-12-18	54	2	0	0	0	11	10	5	27	27	2	0	0	1	0	1	0	0	0	1	0	0	0	0	2	2	1	48	55.5													0	3.71429	1.85714	25.38	26.91	29.51
5770	None	2014-03-27	77	1	0	0	0	15	11	5	37	40	2	0	1	0	0	0	1	0	2	0	0	0	1	0	2	3	0	38	67			66	71					73	73			0	3.375	1.5	26.8	29.96	32.66
4835	None	2012-10-11	56	1	0	0	0	23	15	4	30	26	2	0	0	1	0	0	1	0	0	0	0	0	0	0	0	2	0	48	64.5													0	2.77778	1.22222	24.97	28.12	31.75
3667	None	2010-11-24	34	2	0	0	0	12	12	4	15	17	2	0	1	0	0	1	0	0	0	0	0	1	0	3	0	4	1	33	49							67	67			55	62.33	0	2.57143	1.14286	29.73	30.87	31.93
2594	None	2008-06-13	33	1	0	0	0	14	7	5	19	14	1	0	0	0	0	1	0	0	1	0	1	0	0	0	0	1	1	64	64			65	65	70	70							0	2.44444	1	25.34	28.6	32.34
3889	BRCA2	2011-04-18	54	4	3	0	0	16	21	5	23	27	3	0	0	2	1	0	0	0	0	0	0	0	1	0	0	4	1	41	49									79	79			0	2.75	1.5	26.38	30.09	34.36
3236	None	2010-03-15	46	2	0	0	4	12	10	4	21	24	4	0	0	2	0	2	0	0	0	0	0	0	1	1	1	2	0	40	51.75									67	67	53	53	0	3.4	1.4	21.58	25.48	29.01
1057	None	2000-05-05	20	3	0	1	4	11	7	4	12	8	0	0	0	0	0	0	0	0	0	0	0	0	0	0	0	0	0															0	1.5	0.5	21.17	24.22	27.27
2837	None	2009-03-02	25	1	0	1	1	10	9	5	11	14	3	0	0	1	2	0	0	0	0	0	0	0	1	1	0	2	0	43	49									73	73	48	48	0	1.75	0.75	25.57	26.85	28.4
1073	None	2000-06-08	18	0	0	0	3	10	6	4	11	7	0	0	0	0	0	0	0	0	0	0	0	0	0	0	3	0	0															0	2	1	24.25	26.37	28.51
4747	None	2012-08-28	42	0	0	0	0	16	16	5	18	24	4	0	0	1	1	1	1	0	0	0	0	3	1	0	0	2	2	48	58.5							68	76.33	53	53			5	3.125	1.375	25.45	29.57	34.09
2739	BRCA1	2008-11-12	115	14	6	8	0	42	37	5	61	53	4	0	0	3	0	0	1	0	0	0	0	0	0	0	2	5	0	42	55.67													0	3.625	1.75	22.53	25.99	30.47
85	BRCA1	1991-04-15	66	23	11	7	9	32	20	5	32	34	10	1	1	3	2	2	1	0	0	0	0	0	0	1	1	2	0	29	48.63											66	66	0	3.07143	1.14286	24.38	27.14	30.38
3065	None	2009-10-21	41	1	0	0	0	17	17	6	20	20	3	0	0	1	1	0	1	0	0	0	0	0	2	0	1	0	0	42	54.67									70	71			0	2	0.9	28.08	29.07	30.3
1412	None	2004-03-08	46	1	0	1	2	19	20	5	21	24	4	0	0	2	1	1	0	0	0	0	0	0	1	0	0	2	1	43	52.25									89	89			0	2.6	1.4	20.3	22.62	25.9
42	None	1989-10-17	27	6	0	0	6	9	12	5	12	15	0	0	0	0	0	0	0	0	0	0	0	0	0	0	0	0	0															0	2.4	1	27.71	27.71	27.71
365	None	1994-10-25	39	1	0	0	13	12	6	3	22	17	0	0	0	0	0	0	0	0	0	0	0	0	0	0	0	0	0															0	4	1.25
4907	None	2012-11-19	34	1	0	0	0	11	13	5	17	16	4	0	0	2	0	0	2	0	0	0	0	0	0	0	0	4	1	47	62.25													0	2	1.14286	25.7	27.42	29.2
5457	None	2013-10-18	21	1	0	0	0	9	6	5	10	10	3	0	1	0	0	1	1	0	0	0	0	0	0	0	1	0	0	38	56													0	1.57143	0.571429	29.44	29.89	30.33
4210	None	2011-10-06	22	1	0	1	0	10	5	5	11	11	4	1	0	1	1	0	1	0	0	0	0	0	0	0	0	3	2	24	52.25													0	2	0.5	24.5	25.66	26.68
676	BRCA2	1997-02-20	24	3	3	0	4	11	6	5	14	10	4	0	2	2	0	0	0	1	0	0	0	0	0	1	0	0	1	35	38	67	67									63	63	1	1.8	0.4	25.92	26.89	27.86
4024	None	2011-06-27	17	2	0	0	0	8	4	5	9	6	2	0	0	0	1	1	0	0	0	0	1	0	0	0	1	1	1	50	55.5					69	69							0	1.4	0.4	24.78	25.87	26.78
2359	None	2007-08-24	50	1	0	0	0	21	15	6	28	20	0	0	0	0	0	0	0	0	0	0	0	0	0	0	0	0	0															0	2.71429	1.42857	34.83	34.83	34.83
2847	None	2009-03-09	26	1	0	0	0	10	11	6	11	14	3	0	0	0	2	0	1	0	0	0	0	1	2	0	0	1	2	55	64							95	95	58	69			0	2	0.857143	22.6	25.67	29.8
4609	None	2012-04-23	120	1	0	0	0	38	48	5	61	59	4	0	0	2	0	2	0	0	0	0	0	0	0	0	3	1	0	43	54													0	3.28571	1.92857	28.6	31.21	34.91
4781	None	2012-09-13	33	1	0	0	0	12	9	5	12	11	2	0	0	0	0	1	1	0	0	0	0	0	0	0	0	0	0	69	79													0	2.6	1.2	25.76	27.88	30.83
1284	None	2003-06-12	49	6	0	1	1	18	19	6	21	27	5	0	0	3	0	2	0	0	0	0	0	0	0	0	0	1	0	40	50.8													0	2.18182	1.18182	26.31	27.9	29.38
3686	None	2010-12-03	42	1	0	0	0	17	15	4	20	21	2	0	0	1	1	0	0	0	0	0	0	0	0	0	1	2	0	45	48													0	3	1.375	22.75	24.9	27.12
1627	None	2004-10-13	23	1	0	0	3	13	9	4	13	10	0	0	0	0	0	0	0	0	0	0	0	0	0	0	0	0	0															0	3.25	1.5
646	None	1996-10-24	40	3	2	0	2	14	12	5	20	20	2	0	0	1	0	0	1	0	1	0	0	0	0	0	1	1	0	48	61.5			34	34									2	2.42857	1.14286	25.94	29.29	33.55
4997	None	2013-01-18	50	1	0	0	0	13	12	5	22	22	2	0	0	1	1	0	0	1	0	0	0	0	0	1	1	2	1	40	48.5	78	78									83	83	0	2.5	1.16667	22.5	27.14	33
2249	None	2007-04-23	57	1	0	0	0	21	21	5	26	29	1	0	1	0	0	0	0	0	0	0	0	0	0	0	0	1	0	39	39													0	2.25	0.833333	21.82	23.74	26.29
2888	None	2009-04-20	24	1	0	0	0	7	11	5	10	12	2	0	0	0	2	0	0	0	0	0	1	0	1	2	0	0	0	52	54.5					58	58			84	84	50	55	0	1.66667	1	25.89	27.03	28.17
181	None	1992-05-18	32	2	0	0	2	8	9	6	12	19	3	0	0	2	0	1	0	0	0	0	0	0	0	0	0	2	0	44	53													0	2.14286	1	23.41	25.37	27
2970	BRCA1	2009-06-30	57	3	1	2	0	25	23	4	27	30	0	0	0	0	0	0	0	0	1	0	0	1	2	0	2	2	1					46	46			90	90	63	65.5			0	2.76923	1.30769	24.2	26.3	29.59
1875	BRCA2	2005-09-07	27	1	1	0	1	15	4	5	15	10	3	1	0	1	1	0	0	0	0	0	0	0	0	0	0	0	0	24	43.33													0	2.83333	0.5	19.23	21.99	25.14
2109	BRCA1	2006-09-20	74	1	2	0	4	30	22	6	30	28	4	0	1	2	1	0	0	0	1	0	0	0	0	0	0	1	0	35	42.75			46	46									0	3.14286	1.21429	27.48	29.29	31.34
1282	None	2003-06-12	54	1	0	1	2	17	9	5	22	22	4	1	0	0	3	0	0	0	0	0	1	0	1	1	0	2	0	23	44.75					47	47			65	65	54	54	2	3.2	0.9	23.04	27.19	31.33
3112	None	2001-01-21	75	4	0	0	2	30	24	5	38	35	10	0	0	3	3	2	2	0	1	0	0	1	0	2	2	5	2	44	56.78			55	55			76	76			53	64	0	2.25	1.25	26.74	28.12	29.5
947	None	1999-07-15	22	1	0	1	2	12	7	4	13	9	0	0	0	0	0	0	0	0	0	0	0	0	0	0	0	0	0															0	3	1.25
5788	None	2014-04-08	99	1	0	0	0	21	21	4	35	31	4	1	0	2	1	0	0	0	0	1	0	0	1	1	0	5	0	26	41.25									62	62	74	74	0	3.81818	1.81818	22.03	26.88	31.67
1642	None	2004-11-15	41	0	0	0	2	21	17	5	21	20	5	0	0	2	3	0	0	1	0	0	0	0	0	0	0	1	1	48	52.75	62	62											0	2.72727	1.27273	26.46	27.86	29.74
3658	None	2010-11-19	47	4	0	0	0	13	12	4	17	23	1	0	0	1	0	0	0	0	0	0	0	0	0	2	0	4	0	44	44											54	54	0	2.22222	1	25.09	27.33	30.2
5042	None	2013-02-18	40	1	0	0	0	10	16	6	12	24	4	0	1	1	1	0	1	0	0	0	1	2	0	0	0	2	2	36	51.25					84	84	58	58					2	2.25	1.375	25.73	26.53	27.33
2592	None	2008-06-09	39	2	0	0	0	11	16	5	19	19	5	0	0	2	3	0	0	0	0	0	0	1	0	0	0	2	2	49	51.75							63	63					0	1.5	1.16667	27.27	27.27	27.27
5553	None	2013-11-29	45	1	0	0	0	22	17	4	22	22	3	0	0	1	1	1	0	0	0	0	0	0	0	0	0	1	0	40	50													0	3.3	1.5	22.35	24.55	26.65
3145	BRCA2	2009-12-29	22	1	1	0	0	6	10	6	11	10	1	1	0	0	0	0	0	1	0	0	1	0	1	0	0	3	1	20	20	51	51			67	69.67			66	66			0	2.66667	1.33333	23.06	27.03	31
2197	None	2007-02-16	71	2	0	0	0	21	21	6	31	35	1	0	0	0	1	0	0	0	0	0	0	4	0	0	1	5	3	53	53							58	71.25					0	2.66667	1.16667	24.21	28.61	33.7
1664	None	2005-01-04	84	6	0	0	3	21	19	6	37	43	5	0	1	1	2	0	1	0	0	1	0	0	0	0	0	2	0	38	53.4													0	3.22222	1.55556	24.95	26.88	28.8
5787	None	2014-04-07	30	1	0	0	0	12	8	5	12	18	2	0	0	0	1	0	1	0	1	0	0	0	2	0	0	0	0	55	71			60	60					65	73.5			0	2.125	0.625	26.45	27.07	27.7
2250	None	2007-04-24	28	1	0	0	0	15	7	5	15	13	3	0	0	2	0	1	0	0	0	0	0	0	1	0	0	3	2	42	50.67									60	60			0	2.11111	0.666667	26.2	28.53	30.96
2252	None	2007-04-27	37	1	0	0	0	17	11	5	19	18	0	0	0	0	0	0	0	0	0	0	0	0	0	0	3	0	0															0	2.1	0.9	23.34	26.31	28.59
2504	None	2008-01-24	76	4	0	0	0	29	27	6	39	37	5	0	0	0	4	0	1	0	0	0	0	1	0	1	1	1	1	56	61.5							83	83			49	49	0	2.38462	1.23077	24.13	26.77	29.27
144	None	1991-12-04	19	0	0	0	7	5	11	4	6	13	0	0	0	0	0	0	0	0	0	0	0	0	0	0	0	0	0															0	1.5	0.75	19.26	20.76	22.26
74	None	1991-04-05	37	17	0	1	8	14	15	5	17	20	0	0	0	0	0	0	0	0	0	0	0	0	0	0	4	0	0															0	2	1.11111	22.43	24.26	26.52
3762	BRCA1	2011-01-24	24	2	1	1	0	14	7	5	14	10	3	0	1	0	0	1	1	0	0	0	0	3	1	0	0	6	1	37	64.33							59	68.33	80	80			0	2	0.923077	25.16	26.74	28.64
3761	BRCA1	2011-01-24	32	3	3	0	0	13	14	5	15	17	3	0	1	0	0	1	1	0	0	0	0	3	1	0	0	6	1	37	64.33							59	68.33	80	80			0	2	0.923077	25.16	26.74	28.64
2968	None	2009-06-30	91	1	0	1	0	36	30	5	44	47	1	0	1	0	0	0	0	0	0	1	0	0	0	1	1	6	0	33	33											62	62	0	2.26316	1	28.04	30.13	32.45
2538	None	2008-03-05	40	1	0	0	0	12	17	5	18	22	1	0	1	0	0	0	0	0	0	0	0	0	0	1	2	0	0	31	31											81	81	0	3	1.77778	23	24.4	26.26
2036	BRCA2	2006-07-11	42	2	1	1	1	19	16	5	19	22	3	0	0	1	1	1	0	0	0	0	1	0	0	1	1	1	0	47	54					29	51					66	66	0	3.66667	1.88889	29.43	31.1	33.17
1164	None	2001-10-25	17	2	0	1	4	7	2	4	11	6	1	0	0	1	0	0	0	0	0	0	0	0	0	0	3	0	0	45	45													0	1.75	0.25	27.53	28.93	30.09
3702	None	2010-09-21	35	3	0	0	0	15	14	5	16	19	3	0	0	1	1	1	0	0	0	0	0	0	0	1	0	2	0	44	51.33											72	72	0	2.625	1.125	23.85	29.36	38.05
5309	None	2013-07-09	50	1	0	0	0	13	5	6	18	17	2	0	1	1	0	0	0	0	0	1	0	0	0	0	0	6	2	30	38.5													0	2.9	0.8	19.16	22.67	26.57
4784	None	2012-09-13	56	1	0	0	0	25	19	5	25	22	1	0	1	0	0	0	0	0	0	0	0	2	0	1	0	6	1	38	38							64	67			69	69	0	2.92857	1.28571	30.05	32.03	34.02
3952	BRCA1	2011-05-25	71	1	1	0	0	25	26	5	30	40	0	0	0	0	0	0	0	0	0	0	0	0	0	0	0	0	0															0	3.41667	1.66667
2499	None	2008-01-21	43	1	0	0	1	13	16	5	18	25	1	0	1	0	0	0	0	1	1	0	0	1	0	0	0	1	0	35	35	33	33	68	68			76	76					0	1.88889	0.888889	23.75	26.32	28.84
3645	None	2010-11-10	70	1	0	0	0	28	20	4	33	32	2	0	1	1	0	0	0	0	2	0	0	0	2	0	1	1	0	37	38.5			58	59					40	57.5			0	3.25	1.33333	20.62	25.53	32.33
4664	None	2012-06-01	30	1	0	0	0	15	9	5	15	15	2	1	0	1	0	0	0	0	0	0	0	0	0	1	0	2	0	28	37											66	66	0	2.22222	0.777778	22.88	25	26.98
4357	None	2011-11-25	38	1	0	0	0	11	17	6	18	20	2	0	0	0	1	0	1	0	0	0	0	0	0	0	0	3	0	50	66.5													0	2.4	1.6	23.27	25	27.74
2337	None	2007-07-13	69	2	0	0	0	27	22	6	33	35	1	0	1	0	0	0	0	0	0	0	0	2	0	0	0	4	1	36	36							82	83.5					0	2.375	1.0625	23.72	27.94	32.56
4030	None	2011-06-29	41	1	0	0	0	17	13	4	23	17	1	0	0	0	0	1	0	0	1	0	1	3	0	0	0	2	0	62	62			45	45	81	81	50	60					0	2.57143	1	22.19	26.36	31.04
4440	BRCA1	2012-01-16	43	2	2	0	0	17	16	4	20	23	6	0	0	4	1	1	0	1	1	0	1	1	0	0	0	1	1	42	51.8	36	36	34	34	50	50	72	72					0	2.3	1.2	25.51	27.04	29.33
4894	None	2012-11-09	46	2	0	0	0	12	14	5	19	27	4	0	0	2	1	0	1	0	2	0	0	2	0	0	0	6	4	46	60.5			65	66			64	70.5					0	3.22222	1.88889	24.68	26.22	27.91
3977	None	2011-06-09	14	2	0	0	0	6	6	4	7	7	2	0	0	1	1	0	0	0	0	0	0	0	0	0	1	2	0	41	46.5													0	3.5	2	25.12	31.07	35.69
1027	None	2000-03-23	30	1	0	0	4	15	12	5	16	14	4	0	0	2	0	1	1	0	0	0	0	0	0	1	0	2	0	40	54.5											45	45	0	2.14286	1.14286	26.82	29.06	31.12
2023	None	2006-06-21	48	1	0	0	6	20	13	6	24	21	2	0	0	0	0	0	2	0	3	0	1	0	0	0	1	1	0	92	92			62	69	51	51							0	2.375	0.75	27.84	29.98	32.41
2993	None	2009-08-26	66	3	0	0	0	31	21	6	35	31	3	0	0	2	0	1	0	0	0	0	0	0	0	1	0	6	0	41	49.67											69	69	0	3.18182	1.18182	27.63	29.95	32.79
4408	None	2011-12-19	18	2	0	0	0	7	3	5	9	8	5	0	1	2	1	1	0	0	0	0	0	0	0	0	0	0	0	38	50													3	2	0.5	19.88	23.7	28.92
2272	None	2007-05-30	44	2	0	0	0	14	16	5	18	21	0	0	0	0	0	0	0	0	0	0	0	0	1	0	0	0	0											38	38			0	2.5	1.25	21	26.48	31.34
3683	None	2010-12-02	61	1	0	0	0	33	23	5	35	26	2	0	0	1	1	0	0	1	0	0	0	2	0	0	0	2	0	43	48.5	55	55					61	65.5					0	2.84615	1.38461	29.78	32.3	35.15
4821	None	2012-10-04	55	3	0	0	0	22	17	5	27	27	3	0	0	0	3	0	0	0	1	0	0	0	3	1	0	1	0	50	50			47	47					70	76.33	70	70	0	2.55556	0.888889	31.1	32.46	33.54
1443	None	2004-04-19	16	1	0	1	3	9	5	4	9	7	0	0	0	0	0	0	0	0	0	0	0	0	0	0	0	0	0															0	2.4	0.8
2329	None	2007-06-25	69	2	0	0	0	35	15	7	42	27	2	0	1	0	0	0	1	0	1	0	0	0	0	0	0	0	1	38	56			58	58									0	2	0.647059	25.53	27.45	29.63
1950	None	2006-01-23	69	3	0	0	0	25	28	5	33	35	3	0	0	0	3	0	0	0	0	0	0	0	0	1	0	0	0	50	50											69	69	0	3	1.5	25.5	27.87	30.33
4826	None	2012-10-08	61	1	0	0	0	25	23	5	30	31	3	0	0	2	0	1	0	0	0	0	0	2	2	2	1	1	0	41	51							56	60	64	68	54	62	0	3.27273	1.54546	25.12	28.6	32.73
399	None	1995-01-19	73	3	0	1	7	30	21	6	34	38	3	0	0	1	0	2	0	0	2	1	0	0	2	0	0	2	2	48	60.67			30	42					41	60.5			0	2.13333	0.866667	29.76	30.08	30.4
4005	BRCA2	2011-06-20	24	1	2	0	0	9	10	4	12	12	2	0	0	0	0	1	1	1	0	0	0	1	0	0	1	3	0	61	69	55	55					70	70					0	2.2	1	23	29.24	35.37
685	None	1997-04-17	58	3	0	1	2	18	20	5	22	30	2	0	1	1	0	0	0	0	1	0	0	0	1	0	0	1	1	39	40			44	44					73	73			0	2.36364	1.09091	25.27	27.57	30.44
4285	None	2011-10-18	17	1	0	0	0	8	6	4	9	8	1	0	1	0	0	0	0	0	0	0	0	0	1	0	0	1	0	39	39									52	52			0	1.8	0.8	27.73	28.61	29.5
4212	None	2011-10-07	52	1	0	0	0	15	14	5	22	30	3	0	0	2	0	1	0	0	0	0	0	1	0	0	0	6	1	40	51							77	77					0	3.33333	1.58333	29.47	31.87	34.86
537	BRCA2	1996-02-29	7	2	1	1	3	5	1	3	6	1	0	0	0	0	0	0	0	0	0	0	0	0	0	0	4	0	0															0	2	0
2038	None	2006-07-11	31	1	0	0	0	11	15	4	13	18	1	1	0	0	0	0	0	0	0	0	0	0	0	0	0	3	0	24	24													0	7.33333	4.66667	22.57	28.59	36.45
5254	BRCA1	2013-06-10	52	1	1	0	0	16	15	5	25	25	6	0	1	3	0	0	2	0	0	0	0	0	0	0	0	2	0	39	53.5													0	3.28571	1.71429	29.48	32.71	36.33
3991	BRCA2	2011-06-14	11	1	1	0	0	6	2	5	6	5	1	0	1	0	0	0	0	0	0	0	0	0	0	2	0	0	1	35	35											44	54	0	1.5	0.25	23.33	24.08	24.83
4286	None	2011-10-18	48	1	0	0	0	12	9	5	20	28	2	0	0	0	0	2	0	0	1	0	0	0	0	0	1	1	1	60	61			62	62									0	2.55556	1.22222	25.36	26.9	28.43
4020	None	2011-06-27	38	1	0	0	0	11	14	5	16	22	2	0	1	0	1	0	0	0	0	0	0	0	0	1	0	2	1	34	42											68	68	0	2.83333	1.5	20.3	23.35	26.8
1675	None	2005-01-14	71	2	0	0	1	24	22	6	36	34	5	0	0	0	4	1	0	0	0	0	0	0	0	1	4	0	0	53	57.8											55	55	2	2.33333	1.06667	22.91	24.16	25.41
3786	None	2011-02-08	42	1	0	0	0	24	9	6	25	17	3	0	0	1	1	1	0	0	0	0	0	0	0	0	0	3	1	40	53.33													0	2.45454	0.636364	24.49	27.36	30.66
112	None	1991-12-16	27	7	0	1	1	12	2	4	18	9	1	0	1	0	0	0	0	0	0	0	0	0	0	0	2	0	0	31	31													0	2	0.25
4197	None	2011-09-28	16	1	0	0	0	6	3	4	6	10	2	0	0	1	1	0	0	0	0	0	0	0	1	0	0	3	1	45	50.5									75	75			0	2.25	0.5	26.5	30.19	33.89
2776	None	2009-01-08	53	2	0	0	0	17	13	5	22	31	4	0	0	1	3	0	0	0	0	0	0	0	1	0	0	1	0	47	53									57	57			0	2.2	1.1	26.2	27.36	28.81
226	None	1992-11-24	34	2	0	0	2	12	11	3	16	18	0	0	0	0	0	0	0	0	0	0	0	0	0	0	0	0	0															0	3.2	1.4
3208	BRCA1	2010-02-22	26	2	1	0	3	9	15	4	9	17	1	0	0	1	0	0	0	0	2	0	0	0	0	0	0	2	1	40	40			66	68.5									0	4	2.6	22.77	28.67	36.13
636	None	1996-10-01	52	1	0	0	5	15	22	6	26	26	5	0	0	4	0	1	0	0	0	1	0	0	2	2	0	5	3	44	48.8									45	60	57	63.5	0	3.125	1.875	23.91	27.7	32.39
2969	None	2009-06-30	10	1	0	0	0	7	3	3	7	3	3	1	0	0	2	0	0	0	0	0	0	0	0	1	0	2	1	20	39.5											88	88	0	2	0.333333	26.04	26.04	26.04
1868	None	2004-08-22	96	1	0	0	0	37	43	5	42	53	5	0	0	3	0	0	2	0	0	0	0	0	0	1	1	0	0	42	58.4											72	72	2	3.10526	1.63158	25.45	27.69	30.58
3347	None	2010-06-23	43	1	0	0	5	15	15	5	20	20	1	0	1	0	0	0	0	0	0	0	1	0	1	0	1	2	0	34	34					59	62.5			41	41			0	3.28571	1.85714	23.71	27.21	31.03
5388	None	2013-09-19	37	0	0	0	0	10	10	5	11	18	2	0	1	0	0	1	0	0	0	0	0	0	0	0	0	4	1	39	50													0	2.4	1.4	22.46	26.04	30.5
4172	None	2011-09-13	67	1	0	0	0	22	24	6	30	35	4	0	0	3	0	0	1	0	0	1	1	0	0	3	0	4	1	40	50					63	70					30	47.67	0	2.05882	1.05882	22.19	25.24	28.04
5043	None	2013-02-18	21	1	0	0	0	8	7	4	10	10	2	0	1	0	0	1	0	0	0	0	0	0	0	0	0	2	0	39	51.5													0	2	0.8	28.99	30.5	32
3605	BRCA2	2010-10-13	148	1	2	0	0	45	41	5	66	64	1	0	0	1	0	0	0	0	1	2	1	7	1	0	1	4	0	43	43			49	49	79	79	58	70.86	88	88			0	3.76923	2.15385	28.36	31.67	36.1
5748	None	2014-03-19	16	0	0	0	0	8	5	4	8	8	2	0	0	2	0	0	0	0	0	0	0	0	1	0	0	0	0	49	49									58	58			0	2.75	1	29.94	31.96	33.98
2409	None	2007-11-05	65	2	0	0	0	24	10	5	25	13	3	0	0	3	0	0	0	0	0	0	0	0	0	0	0	1	0	40	43.67													0	2.22222	0.888889	24.27	26.12	28.41
3233	None	2010-01-10	32	3	0	0	4	7	18	4	8	21	2	0	1	0	0	0	1	0	0	0	0	5	0	1	0	3	1	31	53							50	62.6			56	56	0	3.16667	2.16667	26.11	30.44	35.49
2522	None	2008-02-14	9	0	0	0	0	5	4	3	5	4	1	0	1	0	0	0	0	0	0	0	0	0	1	0	0	1	0	36	36									48	48			0	1.66667	0.666667	24.31	25.54	27.51
674	None	1997-02-13	79	5	0	1	5	21	28	5	40	39	2	0	0	2	0	0	0	0	0	1	0	3	6	0	2	1	2	41	43							60	64	45	55.17			0	3.33333	1.83333	21.53	25.09	28.9
4707	BRCA2	2012-06-28	51	5	3	1	0	21	16	5	25	23	3	0	2	0	1	0	0	0	0	0	1	2	1	0	0	3	3	39	42.67					80	80	55	65	50	50			0	2.36364	1.09091	23.27	26.05	29.19
2477	None	2007-12-18	89	2	0	0	0	16	15	5	35	32	3	0	0	2	1	0	0	0	1	1	0	0	0	0	1	1	1	42	46			51	51									0	2.69231	1	23.32	26.09	29.45
227	None	1992-12-05	43	2	0	1	5	15	10	6	20	18	0	0	0	0	0	0	0	0	0	0	0	0	0	0	0	0	0															0	2.09091	1.27273	24.11	24.46	24.8
2573	None	2008-04-30	49	1	0	0	0	16	18	5	18	26	4	0	0	0	1	1	2	0	0	0	0	1	1	0	1	6	0	55	71.25							71	71	42	42			0	2.18182	1	19.69	22.09	24.3
3609	None	2010-10-18	105	1	0	0	0	40	36	6	50	54	5	0	0	2	1	0	2	0	1	0	1	0	3	3	0	10	2	40	54			71	71	62	69.5			60	65.33	62	64.67	0	2.63636	1.18182	21.18	25.04	30.31
420	None	1995-03-30	84	3	0	1	3	14	15	6	31	34	3	0	0	1	0	1	1	0	0	1	0	0	1	1	0	2	1	49	63.33									63	63	48	48	0	2.33333	1.08333	25	26.97	29.57
1433	None	2004-03-31	26	1	0	1	2	10	11	5	12	14	2	0	1	1	0	0	0	0	0	0	0	0	0	0	0	1	0	36	40													0	1.83333	1	27.98	30.1	32.56
423	None	1995-04-04	99	3	0	1	4	33	27	6	48	48	3	0	1	0	0	2	0	0	0	1	0	0	0	1	0	2	0	39	54.33											75	75	0	2.14286	1.21429	24.38	26.5	28.9
5045	None	2013-02-19	44	1	0	0	0	11	11	5	16	24	2	0	0	1	1	0	0	0	0	0	0	0	0	0	0	0	0	41	45.5													0	2.5	1.125	23.84	26.73	30.2
506	None	1995-12-19	67	12	0	0	6	29	21	5	35	32	3	0	0	3	0	0	0	0	1	0	0	0	1	1	0	4	2	45	46.67			58	58					65	65	49	49	0	2.38462	1.07692	24.54	26.38	28.4
779	BRCA2	1998-02-20	65	4	4	0	4	14	21	5	28	37	6	0	1	1	0	1	3	0	0	0	0	0	0	0	0	1	0	33	58.6													3	2.22222	1.11111	24.81	27.31	30.63
3789	BRCA2	2011-02-09	39	3	3	1	0	19	13	5	20	19	3	0	1	0	1	0	1	0	0	0	0	0	0	1	0	2	0	36	58											65	65	0	2.18182	0.909091	26.86	29.65	32.47
2624	None	2008-06-27	64	1	0	0	0	26	20	5	34	27	2	0	0	1	1	0	0	0	1	0	1	0	0	0	1	2	1	41	46			40	40	52	52							0	2.76923	1.23077	20.83	25.38	30.4
5806	None	2014-04-17	59	1	0	0	0	16	19	5	32	26	3	0	0	2	0	1	0	0	0	0	0	1	0	0	2	2	0	41	50							81	81					0	2.66667	1.66667	27.14	28.88	31.3
2530	None	2008-02-26	33	2	0	0	0	12	13	6	14	16	3	0	2	0	0	1	0	0	0	0	0	1	0	1	0	2	1	39	50							68	68			61	61	1	2	1	24.67	26.13	27.51
3787	None	2011-02-08	32	1	0	0	0	9	12	5	10	17	0	0	0	0	0	0	0	0	2	0	0	0	0	0	0	1	0					47	57.5									0	2.25	1.375	28.69	32.04	37.24
2895	None	2009-04-24	55	2	0	0	0	18	23	6	26	29	3	0	0	0	0	2	1	0	0	0	0	0	1	0	0	1	1	60	69.33									40	40			0	2.88889	1.66667	23.81	27.8	32.53
2869	None	2009-03-25	44	3	0	0	1	16	18	5	22	22	3	0	1	1	1	0	0	0	0	0	0	0	1	1	0	2	1	34	44.67									57	57	44	44	0	2.77778	1.33333	23.96	26.65	29.61
2275	None	2007-06-04	103	6	0	0	0	31	28	5	36	36	5	0	0	2	3	0	0	0	0	0	0	0	0	0	0	4	1	48	51.5													0	2.41176	1.05882	25.19	27.53	29.97
2138	None	2006-11-16	32	4	0	0	0	10	10	4	16	12	0	0	0	0	0	0	0	0	0	0	0	0	0	0	0	3	0															0	2.25	1.5	25.95	28.98	32.01
2779	BRCA1	2009-01-09	54	2	1	0	0	21	24	5	25	29	1	1	0	0	0	0	0	0	0	0	0	1	0	1	0	5	1	26	26							73	73			72	72	0	2.58333	1.33333	24.06	26.94	30.53
3535	None	2010-09-06	33	1	0	0	0	9	11	5	13	15	1	0	0	0	0	0	1	0	0	1	0	1	0	0	0	2	1	70	70							60	60					0	2.28571	1.14286	28.77	32.1	36.5
3212	BRCA2	2007-09-05	63	4	1	0	6	21	29	5	24	31	2	0	0	2	0	0	0	0	0	0	0	0	1	1	0	6	1	45	45									22	22	68	68	0	3	1.57143	23.24	26.27	29.61
2860	BRCA2	2009-03-18	83	3	2	0	0	26	32	5	38	45	6	0	0	1	4	0	1	0	0	0	0	1	0	0	0	3	1	46	55.6							80	80					0	2.5	1.35714	27.78	29.25	30.9
974	BRCA1	1999-09-30	39	3	1	1	9	19	11	6	22	17	4	0	1	2	0	1	0	0	1	0	1	0	0	1	1	1	1	37	47.5			55	55	65	65					88	88	0	2	0.8	21.97	24.02	26.35
5548	None	2013-11-27	46	1	0	0	0	12	19	6	17	24	2	0	0	0	0	1	1	1	0	0	0	0	0	1	0	2	1	66	75.5	55	55									71	71	0	2.57143	1.57143	25.75	29	34.13
1782	None	2005-05-13	8	1	0	0	0	6	2	3	6	2	0	0	0	0	0	0	0	0	0	0	0	0	0	0	0	0	0															0	3	1
979	None	1999-10-21	24	1	0	1	5	10	12	5	10	14	0	0	0	0	0	0	0	0	0	0	0	0	0	0	0	0	0															0	2.6	1.2
2908	None	2009-05-05	52	1	0	0	0	16	17	5	22	28	4	0	0	0	1	1	2	0	1	0	0	1	0	0	1	4	1	50	70			69	69			92	92					0	2.08333	0.916667	26.67	28.61	30.74
572	None	1996-05-02	39	15	0	1	5	17	9	3	23	16	1	0	0	1	0	0	0	0	1	0	0	0	0	1	6	0	1	47	47			48	48							74	74	0	6	2	23.17	30.55	40.57
3171	None	2010-01-26	44	1	0	0	2	18	13	5	23	21	2	0	0	1	1	0	0	0	0	0	0	0	0	2	0	0	0	43	48.5											43	59	0	2.55556	1.11111	19.7	22.15	25.21
909	None	1999-04-15	37	6	0	0	4	17	14	4	19	18	3	0	0	1	2	0	0	0	0	1	0	1	0	1	0	2	1	43	49.33							71	71			57	57	0	3.71429	1.57143	29.96	33.45	37.83
4534	BRCA2	2012-03-12	24	1	1	0	0	11	10	4	12	12	0	0	0	0	0	0	0	0	0	0	0	0	0	0	0	0	0															0	2.5	1
3671	BRCA2	2010-01-10	33	4	4	0	0	12	14	5	14	19	1	0	0	0	0	1	0	0	1	0	0	2	0	0	0	1	1	62	62			56	56			70	75					0	2.25	1.25	26.76	28.68	30.54
922	BRCA1	1999-06-05	103	7	3	3	5	42	30	5	58	45	6	0	2	1	2	1	0	0	0	0	0	1	1	1	1	0	0	32	46.17							57	57	72	72	58	58	0	2.27778	0.944444	24.59	26.47	28.34
27	BRCA1	1989-04-24	75	9	2	8	2	25	14	6	28	21	2	0	0	2	0	0	0	0	0	0	0	0	1	0	1	1	0	46	46													0	2.5	1	22.65	25.35	28.06
691	None	1997-05-22	40	1	0	0	3	13	10	6	22	14	8	0	0	3	1	3	1	0	0	0	0	0	0	0	1	0	0	40	55.29													0	2.06667	1.13333	27.58	27.58	27.58
1773	BRCA1	2005-05-10	8	2	1	0	3	7	1	4	7	1	0	0	0	0	0	0	0	0	0	0	0	0	0	0	4	0	0															0	2	0	24.12	24.12	24.12
3583	None	2010-10-04	30	1	0	1	0	11	8	5	13	15	2	0	0	0	0	2	0	0	0	0	0	0	0	0	0	3	0	60	64													0	1.875	0.75	22.81	25.82	28.83
921	None	1999-04-30	33	1	0	1	0	16	9	5	17	16	2	0	0	0	1	0	1	0	1	0	0	0	0	0	0	0	1	51	66.5			44	44									0	2.625	1	23.69	26.36	29.2
1238	None	2002-09-05	113	3	0	1	4	37	45	5	51	60	9	0	1	2	4	1	1	0	0	0	0	0	1	1	0	0	0	31	53.88									52	52	75	75	0	3.0625	1.6875	22.73	25.16	27.73
4762	None	2012-09-06	69	1	0	0	0	22	13	7	38	31	4	1	0	0	2	1	0	1	0	0	0	0	0	2	2	4	0	26	50.25	53	53									28	40.5	0	2.30769	1.07692	19.83	23.08	26.16
1425	None	2004-03-26	53	1	0	0	1	17	21	5	25	28	5	0	0	2	1	1	1	0	0	1	0	0	0	1	1	6	2	48	59.75											68	68	0	2.5	1.5	24.41	28.51	34.54
3116	BRCA1	2009-11-27	48	4	1	1	0	16	21	7	22	25	2	0	0	1	0	0	1	0	2	0	0	0	0	2	0	4	0	40	57			45	46.5							54	58	0	2	1.1	23.08	27.7	32.23
5197	None	2013-04-25	45	0	0	0	0	11	14	5	20	25	1	0	1	0	0	0	0	0	1	0	0	0	0	0	1	1	0	32	32			50	50									0	3.83333	2.16667	20.91	27.47	32.31
189	BRCA1	1992-06-15	23	1	1	1	2	8	5	5	13	10	4	0	0	3	1	0	0	0	0	0	0	0	0	0	0	0	0	40	45.5													0	2.2	0.8	27.64	29.07	30.51
3088	BRCA1	2009-10-30	24	1	1	0	0	9	7	4	12	12	3	0	1	1	1	0	0	0	1	0	0	0	0	0	0	0	0	36	44			52	52									0	2.5	1	25.26	27.34	30.04
407	None	1995-02-09	18	0	0	0	2	6	3	3	10	8	0	0	0	0	0	0	0	0	0	0	0	0	0	0	0	0	0															0	4	2
3115	None	2009-11-27	43	1	0	0	0	15	15	5	19	22	5	0	1	0	2	0	2	0	0	1	0	0	0	0	1	2	0	35	58.25													0	2.18182	1.09091	25.77	27.52	29.42
2196	None	2007-02-15	139	3	0	0	0	49	38	6	59	54	10	0	1	1	2	4	2	0	0	0	1	3	0	2	0	3	3	33	59.1					89	89	63	73.33			36	52.5	0	2.2	0.88	24.9	27	29.49
2244	None	2007-04-04	72	3	0	0	0	23	24	7	30	37	5	0	1	0	3	0	1	0	0	1	0	0	1	1	0	2	1	38	52.75									84	84	59	59	0	2.35714	1.28571	23.54	25.69	29.17
4533	None	2012-03-06	50	1	0	0	0	19	11	4	24	25	3	0	0	0	1	2	0	0	0	0	0	0	0	0	0	0	0	52	60													0	2.8	0.9	23.94	26.57	29.99
2780	None	2009-01-13	72	2	0	0	0	31	27	5	34	38	4	0	0	0	4	0	0	0	0	1	0	2	1	0	0	3	0	50	51							56	56.5	66	66			0	3.84615	1.69231	28.65	30.4	32.65
4179	None	2011-09-16	37	1	0	0	0	19	14	6	22	15	2	0	1	1	0	0	0	0	0	0	1	0	0	0	1	2	1	35	38.5					52	52							0	2.375	0.875	25.84	27.66	29.48
5190	BRCA2	2013-04-22	21	1	1	0	0	8	8	4	8	13	2	0	0	0	1	1	0	0	0	0	1	1	1	0	1	3	1	56	59					85	85	70	70	75	75			0	3.5	1.5
190	None	1992-06-15	15	1	0	0	3	6	4	4	9	6	0	0	0	0	0	0	0	0	0	0	0	0	0	0	0	0	0															0	1.66667	0.666667
3670	None	2010-11-25	48	1	0	0	0	18	15	5	21	27	4	0	1	1	2	0	0	0	0	0	0	0	0	1	0	2	0	39	47.25											68	68	1	2.08333	0.833333	24.65	25.94	27.23
3559	None	2010-09-20	38	2	0	0	0	12	17	5	16	20	6	0	0	1	0	2	3	0	0	0	0	0	1	0	0	1	0	49	70.33									70	70			0	2.25	1.125	22.78	26.3	29.68
4299	BRCA1	2011-10-24	89	5	3	1	0	33	31	6	46	42	2	0	1	1	0	0	0	0	1	0	0	1	0	0	3	4	0	38	41.5			35	35			71	71					0	2.64286	1.57143	25.69	27.73	29.73
3273	None	2010-04-06	27	2	0	0	0	13	12	5	13	14	2	0	0	0	1	1	0	0	0	0	0	1	0	1	0	2	1	53	56.5							71	71			76	76	0	2.125	1	25.56	28.35	31.71
3976	None	2008-02-04	38	3	0	0	0	20	15	5	20	18	7	0	0	2	4	1	0	0	0	0	0	0	0	0	2	7	0	41	53.4													0	2.57143	1.21429	28.38	30.77	33.34
4789	None	2012-09-17	76	1	0	0	0	23	22	5	36	39	3	0	0	0	2	1	0	0	0	0	0	0	0	0	1	2	0	57	58													0	4.1	1.9	28.15	29.95	33.88
2535	None	2008-02-28	51	2	0	0	0	17	23	5	23	25	1	0	0	1	0	0	0	0	1	0	0	0	0	0	0	1	0	44	44			74	74									2	2.44444	1.44444	24.44	25.96	27.95
5408	None	2013-09-26	56	1	0	0	0	19	18	6	25	28	7	0	1	1	3	0	2	0	0	0	0	2	1	0	1	3	2	39	55.83							79	80	58	58			0	2.18182	1.18182	25.76	26.89	28.76
26	BRCA2	1989-04-03	30	4	3	1	5	11	13	5	12	18	3	0	1	2	0	0	0	0	0	0	1	0	1	0	2	0	1	33	42					60	60			53	53			0	2.125	1	24.26	24.92	25.58
5241	None	2013-05-31	39	2	0	0	0	12	10	6	12	11	8	1	0	3	1	3	0	0	0	0	0	3	1	0	0	12	6	28	50.67							54	57.33	54	54			0	2	1.05263	25.54	26.94	28.38
5496	None	2013-11-05	30	2	0	0	0	9	6	5	12	17	1	0	0	0	1	0	0	0	0	0	0	0	1	0	0	0	0	50	50									62	62			0	2.14286	0.714286	23.61	25.02	26.59
5710	None	2014-02-19	47	1	0	0	0	13	14	4	20	25	4	0	1	0	1	0	2	0	1	2	0	0	0	0	0	4	1	33	56.5			59	59									0	4.16667	2.33333	28.35	30.36	23.57
4735	None	2012-08-16	140	0	0	0	0	35	28	6	60	64	5	0	1	2	1	0	1	1	0	1	1	1	1	1	2	1	0	34	50.8	62	62			65	65	56	56	50	50	54	54	0	4.2381	1.95238	25.75	28.88	32.78
188	None	1992-06-15	78	6	0	1	4	34	25	6	37	37	4	0	2	2	0	0	0	0	0	0	0	0	0	2	3	0	0	30	36.5											12	34	0	1.95	0.65	23.9	25.91	27.82
2407	None	2007-10-29	95	1	0	0	0	14	17	5	32	32	1	0	0	0	1	0	0	0	1	0	0	1	0	0	1	3	1	57	57			71	71			75	75					1	2.69231	1.46154	22.87	26.41	29.98
5517	None	2013-11-14	48	2	0	0	0	15	11	5	24	17	0	0	0	0	0	0	0	0	0	0	0	0	0	0	0	0	0															0	2.4	1.3	25.5	25.5	25.5
2900	None	2009-04-29	81	1	0	0	0	31	32	5	37	44	0	0	0	0	0	0	0	0	0	0	0	0	0	0	0	0	0															0	3.13333	1.66667
379	BRCA2	1994-11-02	44	6	4	2	5	18	9	6	22	22	6	1	1	1	1	1	1	0	0	0	0	0	0	0	3	1	0	28	51.33													0	2.16667	0.833333	23.67	24.62	25.56
3128	None	2009-12-04	81	2	0	0	0	36	31	5	43	38	4	0	1	1	1	0	1	0	0	0	0	1	0	0	2	4	0	30	49.5							80	80					1	2.3125	1.0625	24.55	27.55	30.67
1918	None	2005-10-25	49	2	0	0	0	23	16	5	23	22	2	0	0	1	1	0	0	0	0	1	0	0	2	0	0	2	1	45	48.5									62	68			0	2.33333	0.8	26.87	29	31.14
196	BRCA2	1992-06-23	40	6	2	2	4	18	10	6	19	17	4	0	1	1	0	2	0	0	0	0	1	0	0	0	0	1	0	35	51					67	67							0	2.09091	0.818182	23.29	25.47	27.8
5484	None	2013-10-30	51	1	0	0	0	12	10	5	22	23	0	0	0	0	0	0	0	0	0	0	0	0	0	0	0	0	0															0	2.75	1.25	21.17	27.31	33.45
2809	None	2009-02-06	29	1	0	0	0	14	8	5	15	14	5	0	0	0	0	1	4	0	0	0	0	0	0	2	0	1	0	62	76.6											56	60.5	0	2.5	1	24.87	28.15	32.68
3543	None	2010-09-09	44	1	0	0	0	17	6	6	28	11	8	0	0	2	1	2	3	0	0	0	0	0	0	0	0	1	0	40	62.63													0	2	0.9	17.83	21.95	25.38
5465	None	2013-10-18	11	1	0	0	0	6	2	4	7	4	4	0	1	1	1	1	0	0	0	0	1	0	0	1	0	3	2	39	50.75					59	59					53	53	0	2.25	0.5	28	30.56	33.39
2498	None	2008-01-21	17	1	0	0	0	6	3	4	9	8	0	0	0	0	0	0	0	1	0	0	0	0	0	0	0	0	0			72	72											0	1.5	0.5	20.52	22.02	23.52
4034	None	2011-07-04	43	1	0	0	0	21	17	5	22	21	6	0	0	1	1	1	3	0	1	1	0	0	1	1	0	1	2	42	61.67			78	78					80	80	81	81	0	2.4	1.1	30.48	33.75	36.75
4001	None	2011-06-20	58	1	0	0	0	19	25	4	25	32	3	0	0	0	2	0	1	0	0	0	0	0	0	2	0	4	0	55	64											44	46.5	0	3.55556	2.11111	20.36	26.09	33.58
5319	None	2013-07-15	57	1	0	0	0	20	24	4	25	32	2	1	0	1	0	0	0	0	0	0	0	0	0	3	0	0	0	26	36											52	55.33	0	2.72727	1.36364	24.02	25.65	27.29
724	None	1997-09-18	26	9	0	1	4	9	7	5	11	15	0	0	0	0	0	0	0	0	0	0	0	0	0	0	5	0	0															0	2	1.25	22.54	23.43	24.32
2191	BRCA2	2007-02-13	42	2	1	1	0	12	18	6	20	22	3	1	1	1	0	0	0	0	0	0	0	1	0	0	1	0	0	24	35							69	69					0	2.375	1.5	27.5	29.44	31.38
4283	None	2011-10-14	22	1	0	0	0	8	7	4	10	11	2	0	0	0	1	1	0	0	0	0	0	0	0	0	0	0	0	50	55													0	2.4	1	27.79	29.56	31.4
5112	None	2013-04-04	43	1	0	0	0	19	16	5	21	21	3	0	0	1	0	2	0	0	0	0	1	0	3	0	0	2	1	48	59					64	64			56	69.67			0	2.88889	1.33333	26.6	30.56	35.36
2907	None	2009-05-05	24	1	0	0	0	9	12	6	11	13	2	0	0	1	0	0	1	1	0	0	0	2	0	0	0	2	0	49	68	70	70					60	73.5					0	2.2	1.4	25.56	28.46	31.36
4507	None	2012-03-05	41	1	0	1	0	8	6	5	21	20	1	0	0	0	0	1	0	0	1	0	0	0	0	0	0	0	0	60	60			60	60									0	2.28571	1	18.74	23.53	28.73
2436	None	2007-11-21	67	5	0	0	1	17	16	6	20	33	4	0	0	1	2	0	1	0	0	0	0	1	0	2	0	2	0	44	54.75							65	65			74	80	0	2.41667	0.833333	25.15	27.61	30.15
5422	None	2013-10-02	35	2	0	0	0	14	17	6	16	19	0	0	0	0	0	0	0	0	1	1	0	0	0	2	0	3	0					57	57							60	69.5	1	2.22222	1	25.27	25.87	26.48
3033	None	2009-09-29	33	2	0	0	0	11	12	5	16	17	4	0	0	0	3	0	1	0	0	0	0	1	0	0	0	1	1	50	63.33							80	80					0	2	1	23.85	25.55	27.25
5602	None	2014-01-03	57	1	0	0	0	20	9	5	28	29	3	0	0	0	1	2	0	0	1	1	0	0	1	0	0	3	1	51	57.33			61	61					49	49			0	2.53333	0.866667	24.81	26.45	28.15
472	None	1995-09-05	48	1	0	0	1	14	13	4	22	23	0	0	0	0	0	0	0	1	0	0	0	0	1	0	0	1	0			71	71							52	52			0	3.28571	1.57143	23.7	25.64	28.17
5601	None	2014-01-03	21	1	0	0	0	12	5	4	13	8	2	0	0	2	0	0	0	0	0	1	1	1	0	1	0	0	0	42	44					63	63	67	67			72	72	2	2.4	0.6	25.58	27.23	29.26
2912	None	2009-05-11	82	2	0	1	0	24	29	6	37	38	3	0	0	0	1	2	0	2	0	0	0	2	2	0	0	3	0	50	55	36	47					69	75.5	79	80.5			0	2.75	1.5	26.84	30.66	33.94
1796	None	2005-05-30	21	0	0	0	0	13	4	5	13	8	3	0	1	0	2	0	0	0	0	0	1	0	0	0	0	0	1	39	46.67					80	80							0	1.85714	0.285714	23.59	24.66	25.83
3068	None	2009-10-23	23	2	0	0	0	9	10	5	10	13	5	0	0	0	3	1	1	0	0	0	1	0	0	1	0	6	2	50	59.8					63	63					83	83	0	3.18182	1.45454	27.63	30.66	33.13
717	None	1997-08-21	84	9	0	0	1	26	16	7	34	30	6	0	0	2	1	1	2	0	0	0	0	0	2	1	3	1	1	42	55.6									68	71	74	74	0	2	0.733333	25.25	27.14	29.13
205	BRCA1	1989-10-30	41	5	4	1	3	17	16	5	18	23	2	0	1	0	1	0	0	0	1	0	0	0	1	0	1	3	1	36	43			54	54					52	52			0	3.85714	1.57143	29.48	31.72	33.78
88	None	1991-10-22	30	1	0	0	2	8	10	3	14	16	0	0	0	0	0	0	0	0	0	0	0	0	0	0	0	0	0															0	2.33333	1.33333	29.86	29.86	29.86
3531	None	2010-09-03	32	2	0	2	0	13	9	5	16	14	3	0	0	1	2	0	0	0	0	0	1	0	0	0	0	2	0	47	50.33					52	52							0	2.25	0.75	28.17	30.07	31.96
2512	None	2008-02-04	27	3	0	0	0	10	8	4	13	13	6	0	0	2	4	0	0	0	0	0	0	0	0	0	1	1	0	41	50													0	1.83333	1	28.46	29.58	30.2
3028	BRCA2	2009-09-24	43	3	1	2	2	13	22	5	20	23	3	0	0	1	0	1	1	0	0	0	0	3	0	1	0	2	1	42	59.33							68	70.33			67	67	0	1.85714	1	24.46	26.29	28.13
3144	None	2009-12-29	54	1	0	1	0	13	9	5	23	18	1	0	0	0	1	0	0	0	1	0	1	0	0	1	0	2	0	55	55			60	60	43	43					75	75	0	2.11111	0.888889	27	28.5	30
2992	None	2009-08-25	60	3	0	0	0	22	23	5	27	29	7	1	5	1	0	0	0	0	0	0	0	1	0	2	0	2	1	29	35							67	67			54	59.5	1	2.81818	1.45454	28.02	29.89	32.36
3160	None	2010-01-15	29	5	0	0	0	15	8	4	16	13	4	0	0	2	2	0	0	0	1	0	0	0	0	0	0	2	1	43	49.33			60	60									0	2	0.833333	32.33	34.01	35.68
3599	None	2010-10-11	42	1	0	0	0	15	18	6	18	23	2	0	0	0	0	2	0	0	0	0	0	0	0	1	0	4	1	64	66.5											73	73	0	2.57143	1.28571	23.28	26.03	28.91
5339	BRCA1	2013-08-22	31	1	0	0	0	11	12	6	15	16	6	0	1	3	1	1	0	0	0	0	0	0	1	0	0	1	0	37	49									35	35			0	2.71429	1.42857	27.27	30.95	34.62
92	BRCA1	1991-10-28	10	2	1	1	1	5	3	3	5	5	3	0	1	2	0	0	0	0	1	0	0	0	0	0	0	0	1	37	43			49	49									0	2	0.666667	23.23	25.6	27.97
3864	None	2011-04-01	50	1	0	0	0	18	21	4	22	27	3	0	2	0	0	1	0	0	0	0	0	0	0	0	0	1	0	39	52.5													1	3.22222	1.55556	23.51	25.94	28.89
4284	None	2011-10-14	34	0	0	0	0	15	13	4	15	18	1	0	1	0	0	0	0	0	0	0	0	0	1	0	0	3	0	37	37									78	78			0	2.25	1	26.77	28.99	31.38
1331	BRCA2	2003-11-04	12	1	1	0	2	8	4	3	8	4	0	0	0	0	0	0	0	0	0	0	0	0	0	0	6	0	0															0	2.5	0.75	20.34	30.45	38.42
1434	None	2004-04-05	29	1	0	1	1	12	13	6	13	16	0	0	0	0	0	0	0	0	0	0	0	0	0	0	0	0	0															0	1.83333	0.666667	41.62	41.62	41.62
3005	BRCA2	2009-09-10	25	1	1	0	0	14	8	4	14	11	5	0	1	1	1	0	2	0	1	0	0	0	1	1	0	1	0	39	54.4			76	76					70	70	67	67	0	3	1	22.67	26.09	30.5
214	BRCA2	1992-07-21	50	4	1	2	4	24	15	6	28	22	0	0	0	0	0	0	0	0	2	0	0	0	0	0	3	0	0					65	79.5									0	3.125	1.125	26.72	29.84	33.64
4771	None	2012-09-11	35	1	0	0	0	8	12	4	10	14	1	0	0	0	1	0	0	0	0	0	0	0	0	0	1	1	0	54	54													0	3	1.8	25.38	28.06	31.35
3855	None	2011-03-29	35	1	0	0	0	14	12	5	15	20	2	0	0	0	1	0	1	0	1	1	0	0	0	0	0	1	1	52	61.5			62	62									0	2.33333	1	21.3	22.5	23.84
3765	None	2011-01-25	38	1	0	1	0	12	11	4	16	17	0	0	0	0	0	0	0	0	2	0	0	0	0	0	0	0	0					72	74									0	3.5	1.5	23.32	27.98	33.67
294	None	1993-12-02	23	12	0	1	4	6	9	4	10	13	0	0	0	0	0	0	0	0	0	0	0	0	0	0	4	0	0															0	3.66667	2.33333	20.56	23.62	26.68
2938	None	2009-06-04	40	1	0	1	0	12	13	5	21	19	3	0	0	1	2	0	0	0	0	0	0	1	0	0	0	1	0	48	49.5							58	58					0	2.4	1.2	22.63	24.5	26.13
5288	None	2013-06-28	41	1	0	0	0	10	7	4	19	13	6	0	1	1	2	1	1	0	0	0	1	2	0	0	0	5	2	34	55.67					69	69	64	66					0	3	1.66667	22.27	24.59	27.1
3537	BRCA1	2010-08-08	67	3	3	0	0	27	14	6	36	30	5	0	1	1	0	3	0	0	0	0	0	0	0	1	0	3	0	35	52.8											63	63	0	2.76923	1.07692	24.28	26.46	28.83
1695	BRCA1	2005-02-18	119	2	4	4	0	42	26	6	67	48	3	0	1	0	0	1	1	0	1	0	0	1	1	0	1	0	1	38	60			64	64			84	84	98	98			4	3.5	1.33333	29.11	32	35.44
1177	None	2002-01-03	26	6	0	1	3	10	8	6	12	14	5	0	0	3	2	0	0	0	0	0	0	2	0	0	1	1	1	43	45.33							69	73					0	1.85714	0.857143	23.82	25.36	27.28
3920	None	2011-05-05	138	1	0	0	0	45	52	6	64	73	3	0	0	2	1	0	0	0	0	0	0	0	4	1	0	3	0	40	46.67									72	79.5	56	56	0	2.52	1.28	26.82	29.34	31.75
2251	BRCA2	2007-04-26	57	2	1	0	0	25	15	7	29	20	1	0	0	1	0	0	0	0	0	1	0	1	0	0	0	2	0	40	40							80	80					0	2	0.692308	24.35	25.78	27.22
2711	None	2008-10-16	68	4	0	0	0	12	20	6	38	30	2	0	1	0	0	0	1	0	0	0	0	0	0	0	0	1	0	31	56													0	3.71429	2.57143	23.65	25.4	28.04
1623	None	2004-10-12	12	0	0	0	1	9	2	3	9	3	0	0	0	0	0	0	0	0	0	0	0	0	0	0	0	0	0															0	2.33333	0.333333
3682	None	2010-12-01	28	1	0	0	0	7	12	5	12	15	2	0	1	0	1	0	0	0	0	0	0	0	0	1	0	5	0	37	46											67	67	0	2.25	2	26.07	28.56	31.33
2922	None	2009-05-19	45	1	0	0	0	18	16	5	21	24	0	0	0	0	0	0	0	0	1	0	0	0	1	0	0	3	0					58	58					60	60			0	2.4	1.1	22.66	24.33	26
2032	None	2006-07-07	70	1	0	0	1	24	21	6	30	37	3	0	1	1	1	0	0	0	0	0	0	0	0	0	0	0	0	33	45.33													1	2.06667	1	24.54	26.63	29.1
1197	BRCA1	2002-03-07	82	7	4	3	7	35	24	5	46	36	5	0	0	0	3	1	1	0	2	0	0	0	1	0	0	3	1	50	58.5			43	55					59	59			0	2.71429	0.928571	25.51	27.97	30.55
2129	None	2006-10-26	102	7	0	0	0	36	31	6	53	47	4	0	0	0	2	1	1	0	0	0	0	0	2	0	0	4	1	52	61.75									67	74.5			2	2	0.95	23.97	25.34	26.57
4479	None	2012-02-08	82	1	0	0	0	30	37	5	36	46	2	0	0	1	0	0	1	0	0	0	0	1	0	0	0	4	1	48	62.5							77	77					0	4.08333	2.25	22.55	27.66	34.18
4756	BRCA1	2012-03-09	35	5	3	2	0	13	8	5	16	16	1	0	0	0	1	0	0	0	3	2	0	0	0	0	0	0	0	56	56			59	62									0	1.85714	0.714286	27.57	30.84	33.65
5790	None	2014-04-08	40	1	0	0	0	14	11	5	20	17	4	0	0	0	1	3	0	0	0	0	0	1	1	0	0	4	2	51	58.33							51	51	62	62			0	2.83333	1.33333	28.94	31.12	33.68
1539	None	2004-06-28	116	2	0	2	0	30	35	6	39	41	5	0	1	1	0	1	2	0	0	0	1	0	0	0	0	2	0	33	58.2					61	61							0	3.23529	1.88235	20.6	26.43	34.6
1689	None	2005-02-07	95	3	0	2	2	39	36	6	44	48	4	0	0	1	1	2	0	0	1	0	0	0	1	0	0	3	1	47	56.33			54	54					76	76			0	2.23809	0.904762	22.97	25.52	28.65
5268	None	2013-06-20	31	1	0	0	0	11	13	4	16	15	1	0	0	0	0	0	1	0	1	1	0	0	1	0	0	0	1	81	81			42	42					66	66			0	2.75	1.5	23.65	26.73	32.77
2379	None	2007-09-27	67	1	0	0	0	10	9	5	15	21	2	0	0	0	1	1	0	0	1	0	0	0	0	0	0	3	1	56	58			27	27									0	2	0.7	27.51	28.78	30.42
4809	None	2012-10-01	53	1	0	0	0	23	13	6	26	20	4	0	0	0	0	3	1	0	0	0	0	1	1	0	0	1	0	62	68							73	73	60	60			0	2.53846	0.923077	26.54	28.77	31.2
3048	None	2009-10-07	63	1	0	0	0	20	25	5	26	37	1	0	0	1	0	0	0	0	0	1	0	0	0	1	0	0	0	43	43											54	54	0	2.38462	1.23077	24.66	26.55	27.72
4631	None	2012-05-10	41	1	0	0	0	12	8	5	24	17	1	0	0	0	0	1	0	0	0	0	0	0	1	1	2	1	1	66	66									67	67	67	67	0	2.75	1.5	29.68	31.21	32.67
822	BRCA1	1998-06-24	89	17	9	6	5	31	26	6	42	46	4	0	2	1	1	0	0	0	3	0	0	0	0	0	1	1	1	31	44			54	55.67									1	2.05882	1	29.18	30.15	31.07
1096	BRCA2	2000-07-20	6	1	0	1	2	6	0	4	6		0	0	0	0	0	0	0	0	0	0	0	0	0	0	0	0	0															0	1.66667	0
2502	None	2008-01-24	61	2	0	0	4	24	25	6	26	33	2	0	0	1	1	0	0	0	1	1	1	0	0	1	1	4	2	43	46.5			83	83	84	84					74	74	0	2.92308	1.38461	22.39	25.7	29.19
3242	None	2010-03-17	30	1	0	0	1	10	14	4	11	18	1	1	0	0	0	0	0	0	0	0	0	0	0	0	0	2	0	27	27													0	2.66667	1.5	21.81	27.2	33.93
4027	None	2011-06-29	58	2	0	0	0	17	24	5	24	33	3	0	2	0	1	0	0	1	3	1	0	1	0	0	1	2	2	36	44.33	55	55	37	46.67			62	62					0	2.72727	1.63636	23.96	26.32	29.35
1606	None	2004-10-04	40	1	0	1	1	17	14	5	20	20	2	0	1	0	0	1	0	0	0	0	0	0	0	0	0	1	0	33	50													0	2.42857	1.14286	20.36	23.5	25.98
2822	None	2005-01-17	23	3	0	0	0	9	11	6	10	13	3	1	0	1	0	1	0	0	0	0	0	0	0	0	0	2	0	28	47													0	2.4	1.6	24.19	27.4	31.47
3082	None	2009-10-29	32	2	0	0	0	11	8	4	14	14	2	0	0	1	0	1	0	0	0	0	0	0	3	2	0	1	1	42	54									61	63.33	59	65.5	0	2	0.75	23.71	25.59	28.17
3148	None	2009-12-30	28	1	0	0	0	13	8	4	14	14	0	0	0	0	0	0	0	0	1	0	0	0	1	1	0	1	0					58	58					52	52	58	58	0	2.14286	0.714286	24.16	26.67	29.88
5793	BRCA1	2014-04-10	19	2	1	0	0	12	6	4	13	6	3	0	0	1	2	0	0	0	0	1	0	0	0	0	0	1	0	49	49.5													0	1.75	0.75	30.29	30.29	30.29
746	None	1997-11-27	72	2	0	0	5	28	17	5	33	34	4	0	0	2	1	1	0	0	0	0	0	0	0	0	0	6	0	43	51													1	2.625	0.875	23.7	27.77	31.84
1162	None	2001-10-11	30	1	0	1	3	14	6	5	16	14	2	0	0	1	1	0	0	0	0	0	0	0	0	0	0	1	0	40	46													0	2	0.5	20.51	21.93	23.35
303	None	1994-02-11	50	1	0	0	4	16	14	4	27	23	0	0	0	0	0	0	0	0	0	0	0	0	0	0	0	0	0															0	3.33333	1	21.34	22.49	23.64
257	None	1993-06-10	87	3	0	1	4	17	12	5	29	46	5	0	0	0	2	2	1	0	0	0	1	0	0	1	1	1	0	50	63.4					57	57					70	70	2	2.5	0.833333	26.39	27.23	28.14
1538	None	2004-06-28	45	2	0	1	2	10	13	5	13	16	2	0	0	1	0	1	0	0	1	0	0	1	0	1	1	2	1	40	50			75	75			80	80			64	64	0	1.75	0.75	22.49	23.91	25.33
3040	BRCA2	2009-02-10	61	1	1	0	0	22	22	5	31	30	1	0	1	0	0	0	0	1	0	1	1	0	0	0	0	1	0	37	37	63	63			76	76							0	2.44444	1.11111	27.26	30.08	32.9
4538	None	2012-03-09	31	1	0	0	0	11	11	6	14	17	3	0	1	0	1	1	0	0	0	0	0	3	1	1	0	9	2	39	54							78	79.33	33	33	44	44	0	1.9	1	25.45	27.6	29.8
4183	None	2011-09-19	40	2	0	0	0	9	7	5	18	22	2	0	1	0	1	0	0	0	0	0	0	0	0	0	0	0	0	30	42													0	1.75	0.625	25.05	27.02	29.49
2026	None	2006-06-22	26	3	0	0	1	14	8	6	15	11	2	1	0	0	1	0	0	0	0	0	0	0	0	0	2	0	0	25	38													0	1.55556	0.444444	25.95	26.62	27.14
3620	None	2010-11-03	30	0	0	0	0	17	6	5	17	12	3	0	1	0	0	1	1	0	0	0	0	0	0	0	1	2	0	38	60													0	3.55556	1.11111	24.54	24.14	29.23
3607	None	2010-10-18	59	2	0	0	0	19	22	7	29	28	3	0	0	2	1	0	0	0	2	0	0	0	0	1	0	9	3	48	49.67			37	46.5							82	82	0	2.1	1.2	24.66	26.64	28.68
1345	None	2003-12-30	45	2	0	0	3	13	7	5	21	16	5	0	0	2	2	0	1	0	0	0	0	0	1	0	1	1	2	45	54.6									79	79			0	3.125	1	25.57	26.53	27.47
2392	None	2007-10-16	42	1	0	0	0	16	17	5	16	26	1	0	0	0	1	0	0	0	2	0	0	0	0	0	0	0	1	52	52			35	37.5									0	3.1	1.6	28.23	30.21	32.24
5636	None	2014-01-15	28	1	0	0	0	5	9	5	9	15	0	0	0	0	0	0	0	0	1	0	0	0	0	0	1	3	0					62	62									0	4	2	28.09	29.17	30.4
5172	None	2013-04-10	53	1	0	0	0	16	19	5	21	23	2	0	1	0	1	0	0	0	2	0	0	0	0	0	0	0	0	36	45.5			31	38									0	2.71429	1.57143	25.33	28.1	31.46
593	None	1996-06-06	24	1	0	0	2	9	12	5	10	14	2	0	0	0	1	1	0	0	0	0	0	0	0	0	0	2	0	53	56.5													0	2	1.66667	32.4	33.3	34.1
3181	None	2010-02-02	29	1	0	0	0	17	8	5	18	11	3	0	0	0	0	1	2	0	0	0	0	0	0	2	0	0	0	64	71											66	70.5	0	4.66667	1.33333	21.5	25.25	29
3053	None	2009-10-12	68	1	0	0	0	24	21	6	29	35	4	0	0	1	2	1	0	0	0	0	0	0	0	0	1	1	0	44	54.25													0	2.2	1.06667	23.14	26.82	31.31
3093	None	2009-10-30	68	0	0	0	0	24	18	4	32	25	4	0	0	2	0	0	2	0	1	0	1	0	3	0	0	0	1	46	60			46	46	75	75			39	57.33			0	3.72727	1.45454	22	23.76	25.62
3954	None	2011-05-25	22	3	0	0	0	10	7	4	11	11	1	0	1	0	0	0	0	0	0	0	0	0	0	1	0	2	1	38	38											73	73	1	1.71429	0.714286	29.94	29.94	29.94
731	None	1997-10-09	72	2	0	0	4	30	16	5	36	26	5	0	0	1	2	2	0	0	0	0	0	0	2	0	1	1	2	46	56									48	55.5			0	2.84615	0.846154	23.47	26.17	28.49
4206	BRCA2	2011-10-05	41	2	1	1	0	12	20	4	15	25	1	0	1	0	0	0	0	0	0	1	0	1	0	0	0	1	0	35	35							63	63					0	2.625	1.5	26.42	28.69	31.15
2758	BRCA1	2008-12-02	42	3	1	0	0	18	9	6	23	18	3	0	3	0	0	0	0	0	0	0	1	0	0	0	0	0	0	35	37					81	81							0	2	0.875	26.82	27.87	28.91
931	None	1999-05-27	157	3	0	1	2	50	51	5	77	79	4	0	0	1	2	0	1	0	2	1	0	0	0	0	1	6	2	45	56.75			35	43									0	2.61905	1.33333	26.71	28.91	30.66
5307	None	2013-07-08	51	0	0	0	0	26	12	5	29	22	2	0	0	1	1	0	0	0	0	0	0	0	0	0	0	0	0	40	47.5													0	2.63636	0.909091	25.84	28.92	31.17
375	BRCA1	1994-02-11	38	6	1	0	5	19	9	5	19	19	5	0	1	3	1	0	0	0	1	0	0	0	0	1	2	1	0	32	43.25			40	40							77	77	0	2.5	0.7	20.36	24.47	28.89
5181	None	2013-04-16	68	1	0	0	0	16	19	5	36	32	1	0	1	0	0	0	0	0	0	0	0	0	0	1	0	4	0	34	34											60	60	0	2.55556	1.33333	22.68	25.06	28.26
2575	BRCA1	2008-05-07	38	2	1	1	0	13	13	5	19	18	2	1	0	0	1	0	0	0	0	0	0	0	0	0	0	2	0	27	40													0	1.66667	0.833333	22.12	23.71	25.51
871	None	1998-12-04	23	0	0	1	4	11	7	4	11	12	0	0	0	0	0	0	0	0	0	0	0	0	0	0	3	0	0															0	2.66667	1	25.41	29.39	33.96
3741	None	2011-01-12	49	2	0	0	0	20	19	6	24	23	1	0	0	1	0	0	0	0	0	0	0	0	0	0	0	5	0	41	41													0	1.90909	1	23.9	27.24	31.08
1888	None	2005-09-20	31	0	0	0	5	10	13	5	12	18	2	0	0	0	1	0	1	0	0	0	0	5	0	0	1	4	2	58	73							60	69.2					0	2.63636	1.18182	23.49	25.97	29.01
5562	None	2013-12-05	83	1	0	0	0	29	23	5	37	35	4	0	0	2	1	1	0	0	0	1	1	0	0	2	6	5	0	40	50.25					73	73.5					78	81	1	5	2.28571	25.1	28.44	31.99
5534	None	2013-11-21	70	2	0	0	0	22	23	5	34	32	2	1	1	0	0	0	0	0	1	1	1	0	0	1	0	5	2	29	30			38	38	68	68					79	79	2	2.76923	1.46154	25.4	27.16	29.05
2626	None	2008-06-30	75	0	0	0	0	29	19	5	32	40	7	0	0	2	3	0	2	0	0	0	0	0	1	0	0	1	0	43	59									74	74			0	2.6875	1	25.88	27.94	30.13
5446	None	2013-10-14	27	1	0	0	0	9	7	5	12	12	3	0	0	1	0	2	0	0	0	0	0	0	0	0	0	0	0	49	59.67													0	2	0.875	25.21	26.54	27.87
3272	None	2010-04-02	21	1	0	0	2	8	9	4	9	12	2	0	1	0	0	1	0	0	0	0	1	0	0	0	0	1	0	36	50					68	68							0	2.66667	1.66667	20.78	21.48	22.58
3967	BRCA2	2011-06-01	37	1	1	0	0	17	12	4	21	16	3	0	1	1	1	0	0	0	0	0	0	1	0	0	0	2	0	36	44.67							94	94					0	3	1.14286	21.62	22.95	24.28
2963	BRCA1	2009-06-29	52	2	2	0	0	26	12	5	28	23	2	0	0	1	1	0	0	0	3	1	0	1	0	1	0	3	1	43	46.5			31	37			67	67			44	44	0	2.09091	0.818182	33.04	35.04	36.54
1071	None	2000-06-29	81	4	0	2	8	26	17	6	33	32	6	0	1	5	0	0	0	0	0	1	0	0	0	0	1	5	0	36	44													0	2.05263	0.842105	24.29	25.55	26.88
309	None	1994-03-17	110	0	0	0	3	46	34	6	59	51	1	0	0	0	0	1	0	0	0	0	0	2	0	0	2	1	0	63	63							69	69					0	3.06667	1.46667	22	25.09	29.89
5238	BRCA1	2013-05-30	47	2	1	0	0	8	12	6	21	26	1	0	0	1	0	0	0	0	4	0	0	0	0	0	0	3	0	45	45			39	71.25									0	2.33333	1.5	28.13	29.06	29.98
5528	None	2013-11-19	33	1	0	0	0	10	5	4	19	11	3	0	0	3	0	0	0	0	0	0	0	0	1	1	1	0	0	42	42.67									43	43	43	43	0	3.16667	1.33333	22.58	28.1	33.49
772	None	1998-01-23	41	3	0	1	1	15	11	6	20	19	6	0	0	1	1	3	1	0	0	1	0	0	0	0	0	1	1	44	61													0	2.28571	0.857143	29.17	31.46	34.11
483	None	1995-10-05	37	1	0	1	2	11	21	5	12	25	4	1	1	0	1	1	0	0	1	0	0	0	0	0	0	0	1	29	47.5			68	68									0	2.44444	1.44444	23.91	26.51	29.87
3757	None	2011-01-20	20	2	0	0	0	7	6	4	8	12	2	0	1	1	0	0	0	0	0	0	0	0	0	0	0	0	0	38	40													0	2	0.8	25.84	27.49	29.01
1449	None	2004-04-26	48	2	0	0	3	21	17	4	23	25	2	0	0	1	1	0	0	0	0	0	0	0	0	1	0	0	0	40	47.5											40	40	0	3	1.55556	22.67	25.43	28.83
3099	None	2009-11-05	59	2	0	0	0	23	21	5	28	31	4	0	0	1	2	1	0	0	0	0	1	0	0	2	0	3	1	48	56					80	80					66	69	0	3.75	1.875	24.48	27.81	31.83
5735	None	2014-03-04	12	1	0	0	0	6	2	4	7	5	3	0	0	0	2	1	0	0	0	0	0	0	1	1	0	1	1	53	56.67									75	75	62	62	0	2	0.5	27.33	29.59	31.85
3114	None	2009-11-26	46	3	0	1	0	20	14	6	23	22	5	0	0	0	2	2	1	0	0	0	1	0	0	0	0	4	1	50	58.8					75	75							0	3	1.25	25.05	28.14	32.43
458	BRCA1	1995-07-13	58	1	2	2	2	20	15	6	27	25	4	0	0	2	0	2	0	1	1	0	0	0	0	0	0	2	1	40	52.5	74	74	56	56									0	2.15385	0.923077	24.05	26.9	30.1
5436	None	2013-10-07	69	1	0	0	0	29	19	5	37	32	3	0	0	2	1	0	0	0	0	0	0	0	1	1	1	6	2	41	47.67									59	59	64	64	2	3.08333	1.33333	22.28	25.42	28.65
5439	None	2013-10-11	47	1	0	0	0	15	12	5	19	25	3	0	0	1	1	0	1	0	0	0	1	0	0	0	1	6	2	42	56.67					70	74.5							0	2.81818	1.27273	25.76	27.36	28.96
2849	BRCA1	2009-03-09	44	2	3	3	0	16	17	5	20	24	0	0	0	0	0	0	0	0	2	0	0	0	0	0	0	3	1					46	58.5									0	2.875	1.5	23.33	26.58	30.33
2529	None	2008-02-26	42	1	0	0	0	19	22	6	19	23	2	0	0	1	0	1	0	0	0	0	0	0	0	0	0	5	0	42	55.5													0	3.3	1.8	23.61	26.28	29.08
2466	None	2007-12-05	223	1	0	0	0	20	24	5	71	70	2	0	1	1	0	0	0	0	0	0	0	0	0	0	0	1	0	35	41.5													0	2.61111	1.44444	28.13	30.17	32.36
2718	None	2008-10-21	46	1	0	0	0	16	15	4	21	21	4	0	1	3	0	0	0	0	0	0	0	0	0	0	0	0	0	32	42													0	2.75	1.25	23.24	24.17	25.11
3534	None	2010-09-06	82	2	0	1	0	30	26	8	43	39	1	0	0	0	1	0	0	0	0	0	0	1	1	3	0	4	1	55	55							61	61	42	42	78	85	2	2.13333	0.866667	25.99	27.94	29.72
22	BRCA2	1989-02-23	18	1	1	0	2	5	4	5	6	6	4	0	3	0	1	0	0	0	0	0	0	0	1	0	0	0	1	38	45.33									59	59			0	1.66667	1	25.61	27.39	29.16
671	BRCA1	1997-06-02	20	4	2	0	3	7	3	3	11	9	3	0	1	0	2	0	0	0	0	0	0	0	0	0	0	0	0	36	49.67													0	4	1	26.53	29.06	30.92
3489	None	2010-07-05	51	1	0	0	0	13	12	5	27	24	1	0	0	0	0	1	0	0	0	0	1	0	0	0	2	3	0	63	63					36	36							0	2.8	1.2	21.35	24.62	28.56
5640	None	2014-01-16	31	0	0	0	0	10	4	3	14	8	0	0	0	0	0	0	0	0	0	0	0	0	0	0	0	0	0															0	2	0.75	26.5	26.5	26.5
2195	None	2007-02-14	42	1	0	0	0	20	15	4	21	21	3	0	0	0	2	1	0	0	0	0	1	0	0	0	1	7	1	58	59					85	85							0	3.375	1.5	23.29	26.31	29.62
5377	None	2013-09-13	27	1	0	0	0	7	9	5	9	14	1	0	0	0	0	1	0	0	1	0	0	0	0	0	0	0	1	68	68			70	70									0	2.42857	1.28571	19.35	21.11	22.87
815	BRCA1	1998-06-05	63	8	5	3	7	22	18	6	28	29	5	0	2	1	1	1	0	0	0	1	0	0	2	0	0	2	0	32	45.2									60	67			1	1.75	0.5625	25.27	26.69	28.42
5804	None	2014-04-15	33	1	0	0	0	16	8	5	22	11	4	0	0	2	1	1	0	0	0	0	1	1	1	0	0	1	0	40	51.5					54	54	83	83	76	76			4	2.5	0.75	25.9	28.53	31.58
864	BRCA1	1998-11-13	79	2	2	1	1	23	21	5	33	36	0	0	0	0	0	0	0	0	0	0	0	0	0	0	0	0	0															2	2.2	1.06667	28.49	29.7	30.87
2871	None	2009-03-27	47	1	0	0	0	20	15	6	22	24	1	0	0	1	0	0	0	0	1	0	0	0	0	0	1	3	1	40	40			47	47									0	2.45454	1.09091	22.98	26.66	31.5
5006	None	2013-01-24	48	4	0	0	0	16	10	5	23	21	2	0	0	0	2	0	0	0	1	0	0	0	0	1	1	0	0	52	53.5			66	66							48	48	0	2.09091	0.636364	23.78	26.12	28.26
56	None	1990-11-29	16	1	0	0	4	9	6	3	9	7	0	0	0	0	0	0	0	0	0	0	0	0	0	0	0	0	0															0	5.5	2.5
5703	None	2014-02-17	41	1	0	0	0	18	17	4	20	21	3	0	0	3	0	0	0	0	0	0	0	0	0	0	0	3	1	41	42													0	3.28571	1.57143	23.76	26.74	29.76
29	BRCA1	1989-07-24	62	16	3	6	5	33	16	6	35	26	5	0	0	1	2	2	0	0	1	0	0	0	0	0	0	1	0	47	57.6			55	55									0	2.22222	0.611111	24.48	25.64	26.8
345	None	1994-09-01	85	1	0	0	1	27	28	5	41	43	3	0	0	1	2	0	0	0	0	0	0	0	0	0	2	1	0	45	47.5													0	3.36364	1.63636	27.89	30.06	32.66
4673	None	2012-06-06	39	1	0	0	0	13	15	4	16	22	2	0	1	0	0	1	0	0	0	0	0	0	1	0	0	2	1	31	46									72	72			0	2.44444	1.22222	27.12	29.61	31.86
2205	None	2007-02-27	13	1	0	0	0	5	4	4	6	7	2	0	0	1	0	1	0	0	0	0	0	0	0	0	0	0	0	48	58													0	1.66667	0.666667	26.26	27.04	27.81
3622	None	2010-11-02	35	1	0	0	0	19	8	4	20	11	4	0	0	2	1	1	0	0	0	0	0	0	0	1	0	2	1	43	52.5											46	46	3	2.85714	0.857143	24.75	28.79	34.87
599	None	1996-06-25	19	18	0	1	0	8	4	3	13	6	0	0	0	0	0	0	0	0	0	0	0	0	0	0	3	0	0															0	5	1.5	17.58	23.51	35.1
3732	None	2011-01-05	38	2	0	0	0	16	13	4	19	19	2	0	0	2	0	0	0	0	0	0	0	0	1	1	0	1	0	41	45									80	80	43	43	0	2.875	1.25	22.17	26.03	31.05
20	BRCA1	1989-02-03	61	24	7	4	2	30	18	5	33	28	7	0	0	4	2	0	1	0	0	0	0	0	0	0	0	2	1	40	51.86													0	2.42857	1	25.92	28.18	30.97
5204	None	2013-04-29	53	1	0	0	0	12	6	4	27	20	4	0	0	0	2	2	0	0	0	0	0	0	0	0	1	1	0	52	58													0	1.88889	1.11111	26	26	26
2669	None	2008-08-27	61	2	0	0	0	18	26	5	24	34	2	0	1	1	0	0	0	0	0	0	0	0	0	0	0	2	0	39	41.5													1	2.27273	1.36364	27.39	29.02	30.85
461	None	1995-07-20	36	2	0	0	3	18	14	5	19	17	5	0	0	0	3	2	0	0	0	0	0	0	1	0	0	0	0	50	58.2									73	73			0	2.83333	1.16667	29.32	32.08	35.12
4812	None	2012-10-01	52	1	0	0	0	23	17	5	28	22	1	0	1	0	0	0	0	0	1	0	1	0	0	0	1	2	0	37	37			52	52	66	66							0	2.55556	1	23.93	25.12	26.46
3740	None	2011-01-10	38	1	0	0	0	18	14	5	21	17	1	0	0	0	0	1	0	1	0	0	0	0	0	0	0	1	0	62	62	53	53											0	4.16667	2	24.28	28.93	34.44
1201	BRCA2	2002-03-26	57	1	1	5	2	18	23	5	23	33	5	1	0	0	1	1	2	0	0	0	0	0	0	0	1	1	0	29	57.4													0	2.72727	1.27273	26.59	28.49	30.34
1923	None	2005-10-31	104	3	0	0	1	36	36	6	51	53	4	0	0	1	2	0	1	0	1	0	0	0	2	1	0	2	1	40	54.5			79	79					62	71	62	62	0	2.875	1.5	27.95	30.15	32.4
5233	None	2013-05-28	59	1	0	0	0	11	9	5	26	32	3	0	0	1	1	0	1	0	0	0	0	0	0	0	0	1	0	43	55.67													0	2.9	1.2	22.78	24.71	27.12
1013	None	2000-02-16	24	1	0	1	10	6	5	2	13	11	0	0	0	0	0	0	0	0	0	0	0	0	0	0	0	0	0															0	9	4
786	None	1998-03-26	81	3	0	0	2	38	35	5	43	38	5	0	0	1	1	3	0	0	0	0	0	1	0	3	1	2	0	48	58.4							73	73			36	62	4	4.90909	2.36364	25.89	29.95	35.49
3126	None	2009-12-03	41	2	0	0	0	18	12	5	23	18	1	0	0	1	0	0	0	1	0	0	0	1	1	0	0	0	1	45	45	82	82					74	74	45	45			0	2.42857	1.14286	23.14	25.53	28.21
9	None	1988-12-05	49	3	0	0	2	20	18	6	25	24	3	0	0	0	1	2	0	0	1	0	0	0	0	0	0	0	1	57	59.5			59	59									0	2.1	0.9	22	25.6	29.2
927	None	1999-05-21	26	4	0	0	3	9	10	4	10	16	4	0	0	1	1	2	0	0	0	0	0	0	0	0	1	0	0	45	56													0	2.14286	1	23.68	26.51	29.34
354	None	1994-09-27	70	12	0	2	8	21	22	5	33	37	5	0	2	1	1	1	0	0	1	0	0	0	0	0	1	2	0	35	47.6			46	46									0	2.1	1.3	30.28	32.04	33.6
2158	None	2006-12-13	80	3	0	0	2	26	17	7	33	34	6	0	0	2	1	0	3	0	0	1	0	0	1	0	0	2	2	44	60.83									70	70			2	2.09091	0.772727	23.25	25.17	27.45
621	BRCA1	1996-09-23	24	7	4	2	5	6	3	2	13	11	1	0	0	1	0	0	0	0	0	0	0	0	0	0	2	0	0	44	44													0	7	2
5098	None	2013-03-28	27	1	0	0	0	15	7	4	15	11	2	0	1	1	0	0	0	0	0	0	0	0	1	0	0	2	1	35	40									68	68			0	3.28571	1	25.62	26.55	27.48
2188	None	2007-02-06	60	1	0	0	0	15	21	6	20	27	2	0	0	0	2	0	0	0	0	0	0	0	0	0	0	3	0	57	58													0	2.09091	1.27273	27	31.2	35.73
3669	None	2010-11-25	68	2	0	0	0	14	11	4	35	33	1	0	1	0	0	0	0	0	1	0	0	3	0	0	0	2	2	36	36			42	42			60	67.67					0	4	2	28.42	32.19	38.52
5738	None	2014-03-06	27	1	0	0	0	8	4	4	16	11	1	0	0	0	0	0	1	0	0	0	0	0	0	0	5	1	0	84	84													0	3.75	1.5	23.76	26.11	28.46
2037	None	2006-07-11	64	1	0	0	0	20	20	6	24	29	3	0	0	3	0	0	0	0	0	2	0	0	0	3	0	2	1	48	48											55	63	0	1.92308	0.846154	29.54	30.74	32.42
5080	None	2013-03-15	75	1	0	0	0	29	26	5	38	37	3	0	1	1	0	0	1	0	0	0	0	0	0	0	0	3	0	30	50.33													0	3.58333	1.66667	20.08	23.87	28.25
5682	None	2014-02-07	47	1	0	0	0	21	17	5	25	22	2	0	1	1	0	0	0	0	0	0	0	0	0	1	0	1	0	36	42.5											62	62	1	3	1.25	25.47	28.21	32.38
1562	None	2004-08-09	29	1	0	1	4	12	10	5	15	14	3	0	0	1	1	0	1	0	0	0	0	0	0	0	0	1	0	47	60													0	2.5	1.33333	24.37	25.81	27.25
2318	None	2009-07-09	43	1	0	1	0	15	18	6	19	24	1	0	1	0	0	0	0	0	1	0	0	2	0	1	1	3	2	31	31			53	53			69	82			77	77	0	2	0.9	24.28	25.99	27.93
4785	None	2012-09-13	17	1	0	0	0	5	3	4	10	7	1	0	0	0	1	0	0	0	2	0	0	0	0	0	0	0	1	59	59			65	70									0	2	0.666667	27.03	27.84	28.66
3321	None	2010-05-27	37	3	0	1	0	11	12	4	14	17	1	0	1	0	0	0	0	0	0	0	0	0	0	0	0	0	0	34	34													0	3.2	1.6	25.2	27.62	30.28
2654	None	2008-07-07	108	1	0	0	0	44	36	6	54	54	3	0	0	0	3	0	0	0	0	1	1	4	1	1	1	4	0	58	58					79	79	63	74.75	30	30	19	19	3	3	1.17647	24.04	27.25	30.71
3698	None	2010-12-10	63	1	0	0	0	25	20	6	31	31	4	0	0	1	1	1	1	0	0	1	0	0	1	0	0	2	1	46	59									68	68			0	2.15385	0.846154	28.77	31.31	34.02
725	None	1997-09-18	25	3	0	1	3	11	5	4	12	10	1	0	0	1	0	0	0	0	1	0	0	0	1	0	0	2	1	41	41			41	41					71	71			3	1.75	0.375	24.06	26.6	29.25
409	None	1995-02-16	19	3	0	1	1	9	5	4	11	8	3	0	2	0	0	0	1	0	0	0	0	0	0	0	0	0	0	35	48													0	2.5	0.75	23.42	25.06	26.89
2166	None	2007-01-02	107	1	0	0	2	49	29	5	56	47	12	0	3	4	0	1	4	0	0	0	1	0	0	0	1	5	2	34	57					68	68							0	2.44	1	26.77	29.05	31.38
300	None	1994-01-07	17	12	0	0	0	5	4	3	8	9	0	0	0	0	0	0	0	0	0	0	0	0	0	0	0	0	0															0	2.33333	1
4371	None	2011-11-30	64	1	0	0	0	25	27	5	30	32	1	0	1	0	0	0	0	0	0	0	0	0	1	0	1	1	0	36	36									64	64			0	3.1	1.7	28.67	31.19	34.58
5114	None	2013-04-08	48	2	0	0	0	17	19	5	24	24	4	0	0	0	3	1	0	0	0	0	0	0	0	0	0	0	0	56	58.75													0	3.33333	1.83333	23.79	26.39	29.24
2452	None	2007-11-26	17	1	0	0	0	5	1	5	7	7	2	0	0	2	0	0	0	0	0	0	0	0	0	0	2	0	0	44	46.5													0	1.6	0.4	24.53	26.69	28.84
2143	BRCA2	2006-11-22	87	4	2	2	0	32	27	7	38	33	5	0	0	3	2	0	0	0	0	1	0	0	0	0	0	2	2	40	47.4													0	1.92	0.92	25.39	26.89	28.99
980	BRCA1	1999-10-22	40	9	5	5	5	16	12	5	21	18	4	0	1	2	1	0	0	0	1	1	0	0	1	0	0	1	0	38	46			50	50					72	72			0	2.125	0.875	27.88	29.87	32.18
4770	None	2012-09-11	41	2	0	0	0	18	16	5	20	21	1	0	0	1	0	0	0	0	0	0	0	1	5	0	0	3	0	40	40							82	82	58	71			0	3.44444	1.66667	27.8	30.15	31.99
192	None	1992-06-15	23	1	0	0	1	5	8	3	10	13	0	0	0	0	0	0	0	0	0	0	0	0	0	0	0	0	0															0	1.33333	1
2470	None	2007-12-17	52	0	0	0	0	16	15	5	19	16	2	0	0	2	0	0	0	0	0	1	0	0	0	0	0	7	3	46	47													0	2.625	1.5	20.8	24.1	28.73
2916	None	2009-05-13	46	0	0	0	0	21	14	5	24	22	2	0	0	0	0	0	2	0	1	0	1	0	0	1	0	7	1	70	70			65	65	75	75					70	70	0	3	1.11111	30.47	32.6	34.54
2176	None	2007-01-15	62	1	0	0	0	23	19	7	28	33	3	0	0	0	1	1	1	0	0	0	0	0	0	0	0	0	0	51	63.33													0	2.07143	1	24.97	27.89	30.87
5010	None	2013-01-25	71	1	0	0	0	31	27	6	37	33	2	0	0	2	0	0	0	0	1	0	0	1	1	0	0	1	0	40	43			48	48			79	79	76	76			0	2.85714	1.28571	29.55	32.47	35.39
488	None	1995-11-02	28	2	0	0	5	10	10	4	11	16	2	0	0	2	0	0	0	0	0	0	0	0	0	1	1	2	1	40	42.5											78	78	0	2	0.875	27.95	29.79	31.62
3052	None	2009-10-09	22	1	0	0	0	9	5	6	10	11	2	0	1	0	0	1	0	0	2	1	0	0	0	0	0	0	1	38	53			50	51									0	1.71429	0.428571	28.66	29.23	29.8
3638	None	2010-11-05	38	2	0	0	0	16	11	6	16	20	1	0	0	1	0	0	0	0	1	0	0	1	1	1	0	3	0	47	47			86	86			70	70	85	85	79	79	1	1.76923	0.692308	25.98	27.7	29.83
3032	None	2009-09-29	50	1	0	0	0	16	19	5	21	26	3	0	0	1	0	1	1	0	0	0	0	0	0	1	0	4	0	48	60											88	88	0	3.25	1.625	23.26	26.91	29.86
934	BRCA1	1999-06-18	82	13	5	6	4	25	23	6	37	45	2	0	0	0	1	0	1	0	3	0	0	0	0	0	1	0	0	54	69.5			62	70.67									0	2.33333	1	27.78	29.77	31.86
1286	None	2003-07-22	24	1	0	1	1	15	8	4	15	9	1	0	1	0	0	0	0	0	1	0	0	0	1	0	0	0	1	35	35			32	32					39	39			0	3.16667	1.16667	22.28	25.39	27.94
1679	None	2005-01-17	11	3	0	0	0	5	4	3	5	6	1	0	1	0	0	0	0	0	0	0	0	0	0	0	0	0	0	30	30													0	2.33333	1	25.41	27.05	28.68
3823	None	2011-03-07	21	1	0	0	0	11	5	5	11	10	2	0	0	0	0	0	2	0	1	0	0	0	0	0	0	1	0	83	84			70	70									0	2.33333	0.666667	29	32.61	35.72
3218	None	2010-02-24	38	3	0	0	1	16	12	4	18	19	2	0	0	0	2	0	0	0	0	0	0	0	0	0	0	2	0	50	51													0	2.55556	1	31.24	33.52	36.72
4811	None	2012-10-02	18	1	0	0	0	9	4	4	10	8	3	0	0	1	1	0	1	0	0	0	0	0	0	0	2	3	1	48	60													2	2.85714	0.857143	35.01	35.01	35.01
1680	None	2005-01-17	107	5	0	0	0	37	29	7	54	48	7	0	0	1	3	1	2	0	0	0	1	0	0	0	0	1	0	45	62					77	77							0	1.86956	0.782609	27.35	29.51	26.81
3866	None	2011-04-01	29	0	3	0	0	12	9	5	13	16	5	1	1	1	2	0	0	0	0	0	0	0	0	0	0	1	0	25	40.8													0	2.83333	1	22.02	25.84	31.33
5196	None	2013-04-25	29	3	0	0	0	7	4	4	11	15	3	0	0	1	2	0	0	0	0	0	0	0	0	0	0	1	1	49	53.67													0	2.33333	0.833333	27.52	30.05	32.21
80	BRCA2	1990-06-16	51	16	8	7	5	24	21	5	28	23	6	0	1	4	1	0	0	3	1	0	0	1	3	0	1	1	2	33	43.5	40	48.67	61	61			56	56	53	62.33			0	2.5	1.6	24.43	25.49	26.54
1281	None	2003-06-12	49	1	0	1	2	16	8	5	19	15	3	0	0	0	1	1	1	0	0	0	0	0	0	0	0	3	1	59	64.67													0	2.16667	0.833333	29.42	31.25	33.27
2431	BRCA1	2007-11-20	38	3	2	1	0	12	12	5	17	17	3	0	2	0	0	1	0	0	0	0	0	1	0	1	0	3	0	35	47.5							78	78			40	40	0	2.16667	1.16667	25.46	28.72	31.98
1423	None	2004-03-15	87	3	0	0	5	24	16	6	45	42	4	0	2	0	1	0	1	0	0	0	0	0	2	0	1	2	0	36	49.25									52	66			0	2.5	1.14286	21.55	23.47	25.38
1983	None	2006-04-07	38	3	0	0	3	13	16	5	15	18	2	0	0	0	2	0	0	0	0	0	0	0	0	1	0	2	0	51	54.5											46	46	0	2.75	1.625	20.48	22.28	24.09
4202	None	2011-10-03	77	1	0	0	0	34	28	6	37	39	3	0	0	0	1	1	1	0	0	0	1	0	0	0	0	1	0	56	66.33					88	88							0	2.94118	1.29412	26.5	30.72	35.03
3360	None	2010-06-29	19	1	0	0	0	9	9	3	9	10	1	0	0	1	0	0	0	0	0	0	0	0	0	0	0	0	0	40	40													0	8	4	20.25	26.65	34.79
111	None	1991-12-16	15	2	0	0	4	9	1	4	11	4	0	0	0	0	0	0	0	0	0	0	0	0	0	0	4	0	0															0	1.8	0.2	22.47	24.16	25.98
5410	None	2013-09-26	26	2	0	0	0	10	8	4	12	12	1	0	0	0	0	1	0	0	1	0	0	1	0	0	0	2	0	67	67			62	62			53	53					0	3.5	1.625	29.64	30.51	31.38
3018	BRCA1	2009-09-16	22	5	1	0	0	10	6	4	13	9	1	0	0	1	0	0	0	0	2	0	0	0	0	0	0	0	1	42	42			42	42									0	2.5	0.5
1856	BRCA1	2005-08-08	46	3	2	2	0	19	7	4	27	16	2	0	0	1	1	0	0	0	0	0	0	0	1	1	0	0	0	47	48.5									59	59	84	84	0	2.5	0.7	23.71	26.45	29.61
4617	None	2012-04-25	97	1	0	0	0	33	33	6	46	43	3	0	0	0	0	3	0	0	0	0	0	0	0	0	3	1	0	62	63.33													0	3.46154	1.92308	22.29	26.86	32.12
5037	None	2013-02-12	71	1	0	0	0	23	28	6	32	39	4	0	1	1	1	0	1	0	0	0	0	0	1	1	0	3	0	35	56.75									63	63	62	62	0	3	1.58333	24	26.06	28.2
3027	None	2009-09-23	30	0	0	0	0	12	12	4	14	16	2	0	1	0	1	0	0	0	0	0	0	0	0	0	0	3	0	30	43													2	2.28571	1	26.07	29.18	31.5
2279	None	2007-06-12	81	2	0	0	0	18	19	6	30	33	2	0	0	0	1	0	1	0	0	0	1	0	2	1	0	1	0	51	62.5					77	77			36	54	71	71	0	1.8	0.933333	28.97	31.52	33.5
2696	BRCA1	2008-03-10	95	4	3	1	0	19	21	6	47	48	2	0	0	1	0	0	1	0	2	0	1	0	1	0	1	2	0	42	57			55	67.5	75	75			59	59			0	3	1.36364	23.43	27.45	30.99
1687	None	2005-02-07	140	1	0	0	3	53	47	5	73	67	6	0	0	1	5	0	0	0	0	0	0	0	0	0	0	0	1	48	54.67													0	3.11111	1.5	27.56	30.39	33.44
2574	None	2008-05-02	69	4	0	0	0	26	23	6	33	33	4	0	0	1	0	2	1	0	0	2	0	1	0	2	0	2	2	43	58.75							61	61			59	63.5	0	1.9375	0.875	27.09	29.59	32.08
2353	None	2007-08-08	55	1	0	0	0	26	15	5	30	24	2	0	1	0	0	0	1	0	0	0	0	1	0	1	1	1	0	39	64.5							89	89			68	68	0	1.75	0.5	27.31	28.79	30.51
5035	BRCA1	2013-02-11	37	2	1	0	0	16	9	6	18	19	6	0	0	3	0	3	0	0	0	0	0	0	0	0	0	0	0	41	52.5													0	2	0.8	23.72	26.52	29.5
1202	BRCA1	2002-04-04	38	2	2	0	4	17	16	6	18	20	3	0	0	2	0	0	1	0	1	2	1	1	0	1	0	1	2	40	52.33			50	50	56	56	80	80			48	48	0	1.88889	1.11111	23.52	25.81	28.2
1020	None	2000-03-03	28	1	0	0	2	13	9	5	16	11	1	0	1	0	0	0	0	0	0	0	0	0	1	0	0	0	0	33	33									71	71			0	2	0.8	22.38	23.59	25.03
5225	None	2013-05-24	232	1	0	0	0	40	39	5	91	116	0	0	0	0	0	0	0	0	0	0	0	0	0	0	0	0	0															0	3.375	1.46875	28.29	30.07	31.92
116	None	1992-01-06	17	2	0	0	6	5	7	4	6	11	0	0	0	0	0	0	0	0	0	0	0	0	0	0	5	0	0															0	2	1	23.79	27.35	29.93
1592	None	2004-09-13	102	3	0	3	1	31	16	4	41	28	7	0	0	1	6	0	0	0	0	0	1	0	0	0	0	3	2	43	53.67					72	72							0	2.55	0.95	24.54	26.37	28.24
154	None	1992-04-11	22	3	0	1	3	7	7	4	8	14	1	0	1	0	0	0	0	0	0	0	0	0	0	0	3	0	0	35	35													0	2.6	1.4	21.98	22.6	23.22
150	None	1991-05-25	67	2	0	0	4	22	20	5	31	33	6	1	0	1	1	1	2	0	0	0	0	1	0	0	0	0	0	29	55.5							76	76					0	2.15385	1.15385	27.23	29.21	31.55
43	None	1989-10-17	90	3	0	2	4	28	28	6	39	49	3	1	1	1	0	0	0	0	0	0	0	0	0	0	2	5	1	28	35.33													0	2.66667	1.26667	23.59	25.11	26.63
1588	None	2004-09-06	132	1	0	0	11	33	39	4	52	68	5	0	0	1	4	0	0	0	0	1	0	1	2	3	0	6	0	45	50.6							74	74	63	63	63	67	0	2.82353	1.70588	20	27.66
2821	None	2009-02-16	20	1	0	0	0	7	9	4	7	13	1	0	1	0	0	0	0	0	0	0	0	1	0	1	1	0	0	35	35							70	70			78	78	0	3	1.66667	19.45	26.55	39.89
4344	BRCA1	2011-11-15	36	1	1	0	0	13	4	4	13	7	4	0	0	1	1	2	0	0	0	0	0	0	0	0	3	2	1	42	54													0	2.11111	0.333333	30.67	32.67	34.66
4952	None	2012-12-18	28	1	0	0	0	8	6	5	10	16	2	0	0	1	0	1	0	0	0	0	0	0	0	2	0	0	0	46	56.5											58	58	0	3	1	21.83	25.68	28.61
3595	None	2010-10-07	92	2	0	0	0	29	26	6	34	41	4	0	0	0	2	0	2	0	0	1	0	0	3	0	1	9	1	51	66.25									44	63.67			0	2.6	1.4	22.03	23.37	24.77
5634	None	2014-01-15	31	1	0	0	0	5	8	5	12	12	1	0	0	0	1	0	0	0	0	0	0	1	1	0	0	0	0	55	55							67	67	67	67			0	3	1.8	28.1	31.89	35.44
518	None	1996-01-18	45	1	0	0	6	16	7	4	25	20	0	0	0	0	0	0	0	0	0	0	0	0	0	0	0	0	0															0	2.11111	0.555556
1333	None	2003-11-17	22	4	0	1	2	10	10	5	10	12	2	0	1	0	1	0	0	0	0	0	0	0	0	0	1	0	0	38	45.5													0	1.83333	0.833333	24.37	25.54	27.34
1676	BRCA2	2005-01-14	73	6	3	1	1	27	25	5	34	35	7	0	3	3	0	0	1	0	0	0	0	0	0	0	0	2	1	30	41.83													0	3.07692	1.53846	23.66	25.98	28.19
4734	None	2012-08-16	56	3	0	0	0	22	12	6	29	27	8	0	1	1	2	4	0	0	0	0	0	0	0	1	1	2	3	35	56.13											61	61	0	1.8	0.6	23.13	26.21	30.42
3778	None	2011-02-03	42	1	0	0	0	16	23	4	16	25	4	0	0	1	1	2	0	0	0	0	1	0	1	2	0	6	1	45	54.25					47	47			45	45	54	57	0	2.81818	1.54546	20.36	25.01	33.36
4983	None	2013-01-11	28	1	0	0	0	9	7	4	10	13	1	0	1	0	0	0	0	0	0	0	0	0	0	1	1	1	0	30	30											56	56	0	3.33333	1.5	16.48	22.39	28.48
2386	None	2007-10-03	121	1	0	0	0	24	29	6	35	59	1	0	0	1	0	0	0	0	2	0	1	1	0	0	0	4	1	44	44			46	50.5	74	74	77	77					0	2.5	1.1875	23.25	25.73	28.6
78	None	1991-05-21	72	4	0	0	0	32	22	6	33	38	6	0	0	1	1	1	3	0	0	1	0	0	0	1	2	0	0	49	64.5											58	58	0	2.47059	1	22.31	25.69	29.97
4865	None	2012-10-26	57	1	0	0	0	19	15	5	27	26	2	0	0	2	0	0	0	0	0	0	1	1	1	1	0	5	1	43	45.5					37	37	78	78	78	78	35	35	0	2.41667	0.75	24.54	26.52	28.49
672	None	1997-02-06	61	3	0	1	3	21	23	5	29	29	0	0	0	0	0	0	0	0	0	0	0	0	0	0	0	0	0															1	3.11111	1.44444	21.26	23.13	25.07
3821	None	2011-03-02	128	1	0	1	0	38	47	6	64	63	3	0	2	1	0	0	0	0	0	0	0	0	0	1	3	2	1	34	37											58	58	0	2.47059	1.35294	23.93	25.77	27.59
2273	BRCA1	2007-05-31	24	0	1	0	0	13	5	5	13	6	2	0	0	1	0	1	0	0	2	0	0	0	0	1	1	1	1	45	56.5			60	63							68	68	0	3.2	0.8	28	29.36	30.71
5070	None	2013-03-08	76	2	0	0	0	25	28	5	29	32	0	0	0	0	0	0	0	0	0	0	0	0	0	0	0	0	0															0	3.33333	1.66667	24.67	26.56	27.99
1350	BRCA2	2004-01-13	72	24	7	17	10	30	32	4	39	32	1	0	1	0	0	0	0	0	0	0	0	0	0	0	11	0	0	37	37													0	4.66667	2.5	21.09	27.91	37.98
1003	None	2000-01-14	124	5	0	2	10	50	46	5	57	65	5	0	0	0	5	0	0	0	0	0	1	2	0	0	0	4	0	50	51.4					62	62	71	73.5					0	3	1.17647	26.29	28.06	29.7
410	None	1995-02-16	26	6	0	0	5	8	8	3	13	13	0	0	0	0	0	0	0	0	0	0	0	0	0	0	3	0	0															0	2.5	1	21.55	24.49	27.44
401	BRCA1	1995-01-26	74	5	4	2	7	33	23	5	39	35	6	0	1	2	2	0	1	0	1	0	0	0	0	0	0	1	0	35	53.33			35	35									0	2.92308	1.07692	27.73	30.23	32.98
2729	None	2008-10-27	208	1	0	0	0	66	74	7	87	106	4	0	0	2	1	1	0	0	0	1	1	0	3	0	3	5	0	47	54					62	62			51	65.67			1	2.86111	1.38889	25.28	28.06	31.52
4490	None	2012-02-14	55	1	0	0	0	20	22	5	24	31	2	0	1	1	0	0	0	0	0	1	0	1	0	0	1	6	1	37	40.5							54	54					1	2.66667	1.33333	23.77	26.06	28.73
4728	None	2012-07-13	41	1	0	0	0	10	17	5	18	23	0	0	0	0	0	0	0	0	1	0	0	0	1	0	0	0	0					61	61					62	62			0	2.42857	1.28571	24.92	26.74	28.55
2790	None	2009-01-21	17	1	0	0	0	8	3	5	9	8	5	0	0	3	0	0	2	0	0	0	0	0	0	0	0	0	0	47	61													0	1.4	0.2	26	27.93	29.86
3876	BRCA1	2011-04-12	42	1	1	0	0	19	15	5	21	21	5	0	0	2	0	0	3	0	0	1	0	0	1	1	0	1	0	42	61.8									60	60	75	75	0	2.3	1.1	22.45	28.25	35.2
389	None	1994-11-28	44	2	0	2	8	12	11	4	24	20	0	0	0	0	0	0	0	0	0	0	0	0	0	0	0	0	0															0	5	2.33333
2006	None	2006-05-18	166	1	0	0	0	51	62	7	81	83	0	0	0	0	0	0	0	0	0	0	0	0	0	0	0	0	0															0	2.83333	1.66667	27.5	29.59	32.01
2022	None	2006-06-19	200	2	0	0	13	63	57	7	81	92	3	0	0	1	0	2	0	0	0	0	0	0	0	0	6	6	0	49	61.67													0	3.05882	1.32353	26.85	28.79	30.95
709	None	1997-07-21	24	10	0	1	3	10	1	4	15	9	0	0	0	0	0	0	0	0	0	0	0	0	0	0	4	0	0															0	3	0	26.29	29.53	32.77
1050	None	2000-04-14	10	2	0	0	2	6	3	3	6	4	1	0	0	1	0	0	0	0	0	0	0	0	0	0	1	0	0	42	42													0	3.5	1	31.06	31.06	31.06
3514	None	2010-08-20	52	1	0	0	1	22	16	6	27	24	5	0	0	0	2	2	1	0	0	0	0	1	0	0	1	1	0	51	60.4							68	68					0	2.88889	1.11111	34.76	35.21	35.67
3934	None	2011-05-18	47	1	0	0	0	21	13	5	25	19	1	0	0	0	0	1	0	0	0	0	1	0	0	1	1	2	0	63	63					72	72					62	62	0	2.28571	1.14286	27.92	28.85	29.74
3060	None	2009-10-19	38	1	0	0	0	14	10	4	17	17	2	0	0	1	1	0	0	0	0	0	0	1	0	0	0	1	0	43	49.5							63	63					0	2.375	0.875	27.78	29.7	31.41
645	None	1996-10-24	53	4	0	1	1	20	17	6	24	28	3	1	0	0	0	2	0	0	0	0	0	0	0	0	0	0	0	25	50.33													1	2.18182	0.909091	22.07	24.9	27.94
816	None	1998-06-05	34	1	0	1	2	14	6	5	15	10	3	0	0	2	1	0	0	0	0	0	0	0	0	0	0	4	1	41	45.5													1	2.5	0.666667	24.52	26.77	29.73
5101	None	2013-03-29	30	1	0	0	0	14	8	4	14	10	3	0	1	0	0	0	2	0	0	0	0	0	0	0	1	5	1	34	66													1	1.5	0.5	21.51	22.25	23
5497	None	2013-11-05	53	1	0	0	0	9	10	5	25	27	2	0	2	0	0	0	0	0	0	0	1	1	0	1	1	1	0	30	33					83	83	86	86			59	59	0	2.71429	1.71429	23.17	26.5	29.87
5348	None	2013-08-28	28	0	0	0	0	10	9	4	11	12	1	0	0	1	0	0	0	0	0	0	0	1	0	0	0	0	0	48	48							80	80					0	2.33333	1	21.31	23	25.1
2667	None	2008-08-21	23	1	0	0	0	10	6	4	13	10	2	0	0	2	0	0	0	0	0	0	0	0	0	0	0	3	0	42	42													0	3	1	25.92	26.97	28.02
3961	BRCA2	2011-05-30	66	3	1	1	0	22	22	6	31	34	7	0	0	1	0	5	1	1	0	0	1	1	3	0	0	2	2	40	62.43	60	60			63	63	63	63	65	67			0	2.55556	1.22222	23.55	25.43	27.07
5176	None	2013-04-11	69	0	0	0	0	17	15	5	30	39	2	0	1	1	0	0	0	0	0	0	0	0	0	0	2	2	0	39	42													2	2.25	0.875	26.29	28.28	30.28
3495	BRCA1	2010-07-15	42	8	7	1	0	19	13	5	24	18	2	0	0	1	1	0	0	0	1	0	0	0	0	0	1	3	2	48	51.5			53	53									0	2.75	1.375	29.91	31.91	33.49
427	None	1995-04-27	45	3	0	0	6	14	10	4	22	23	0	0	0	0	0	0	0	0	0	0	0	0	0	0	0	0	0															0	3.16667	1.16667	32.45	32.45	32.45
2376	None	2007-09-21	49	1	0	0	0	12	9	5	22	20	3	0	1	1	0	0	1	0	0	1	0	0	2	0	4	0	2	33	52.33									57	67.5			0	3.1	1.6	24.19	27.33	30.77
352	None	1994-09-22	29	0	0	0	1	8	5	4	15	14	0	0	0	0	0	0	0	0	0	0	0	0	0	0	0	0	0															0	3	1
5192	None	2013-04-23	80	1	0	0	0	12	14	4	39	38	0	0	0	0	0	0	0	0	0	0	0	0	0	0	0	0	0															0	4.6	2.3	24.34	27.41	28.92
459	BRCA2	1995-07-13	57	1	1	0	4	14	18	6	18	27	5	0	2	2	1	0	0	0	0	0	0	0	0	1	1	2	0	38	48											60	60	2	2.54546	1.09091	25.54	26.48	27.76
1010	None	2000-02-16	15	2	0	1	3	9	5	3	9	6	0	0	0	0	0	0	0	0	0	0	0	0	0	0	0	0	0															0	6	2
3311	None	2010-05-19	36	1	0	0	0	15	9	6	19	16	1	0	0	1	0	0	0	0	1	0	0	0	1	2	0	2	0	44	44			59	59					66	66	72	81.5	0	1.44444	0.555556	19.87	20.75	21.63
2518	None	2008-02-08	57	1	0	0	0	23	17	5	30	27	4	0	0	3	0	0	1	0	0	0	0	0	0	0	0	0	0	49	56													0	2.36364	1.09091	23.72	25.7	27.7
4927	BRCA2	2012-12-03	92	2	1	1	0	28	25	5	45	47	3	0	0	1	1	1	0	0	0	1	0	1	0	1	0	2	2	41	54.67							80	80			79	79	0	2.46667	1.13333	24.61	26.69	29.28
327	None	1994-05-26	25	2	0	0	6	12	4	5	17	8	2	0	0	1	0	1	0	0	0	0	0	0	0	0	0	3	0	47	54													0	2	0.6	28.26	28.97	29.67
2864	None	2009-03-20	104	2	0	0	0	38	39	5	49	55	0	0	0	0	0	0	0	0	0	0	0	0	0	0	0	0	0															4	2.89474	1.42105	25.17	26.9	28.57
2551	BRCA2	2008-03-18	35	3	2	1	0	14	10	5	20	15	6	0	1	0	3	2	0	0	0	0	0	0	0	0	1	0	0	30	55.2													0	2.125	1.25	25.36	27.48	29.86
830	None	1998-07-22	8	3	0	0	2	6	2	3	6	2	0	0	0	0	0	0	0	0	0	0	0	0	0	0	0	0	0															0	3	0.5
3256	None	2010-03-23	33	1	0	0	1	14	11	5	15	17	4	0	0	1	3	0	0	0	0	0	0	0	0	0	0	0	0	44	53													0	2.22222	0.777778	30.13	31.71	33.44
4474	None	2012-02-07	49	1	0	0	0	25	19	5	25	22	1	0	0	1	0	0	0	0	0	0	0	2	0	0	0	2	1	48	48							54	61.5					0	3.88889	1.55556	23.69	27.67	32.39
3550	None	2010-09-13	40	1	0	0	0	12	11	5	16	14	1	0	0	0	0	1	0	1	0	0	0	1	0	1	0	3	1	60	60	60	60					62	62			62	62	0	2.71429	1.28571	23.4	23.4	23.4
3497	BRCA1	2010-07-19	22	1	1	0	0	8	8	4	12	10	2	0	2	0	0	0	0	0	0	0	0	0	0	0	0	1	0	33	33													0	2.33333	1.33333	25.93	30.56	35.3
2701	None	2008-10-07	39	1	0	0	0	12	9	6	16	17	3	0	0	1	1	0	1	0	0	0	0	0	0	1	0	2	0	46	63											89	89	0	2	0.875	22.99	24.41	25.6
5713	None	2014-02-24	14	0	0	0	0	9	1	3	9	5	6	0	0	2	2	1	1	0	0	1	0	1	0	0	0	0	0	40	55.33							84	84					0	2	0	22.74	24.24	26.82
4389	None	2011-12-07	38	1	0	0	0	19	13	4	20	16	1	0	0	1	0	0	0	0	0	0	0	1	0	0	1	1	0	41	41							81	81					0	2.3	0.8	23.41	25.34	27.48
5370	None	2013-09-10	51	1	0	0	0	12	15	5	26	25	3	0	0	0	1	1	1	0	0	0	0	0	1	1	0	2	1	51	65									86	86	39	39	0	2	1.16667	25.79	29.84	35.48
2117	None	2006-10-02	70	1	0	0	6	16	26	5	20	28	2	0	0	0	1	1	0	0	0	0	0	0	0	0	1	4	0	50	58.5													0	2.25	1.41667	26.68	28.35	30.46
2627	None	2008-07-02	30	1	0	0	0	12	13	6	13	17	1	0	0	0	0	1	0	0	0	0	0	0	0	0	0	2	1	61	61													0	2.1	1	24.33	25.54	26.95
3646	None	2010-11-12	38	1	0	0	0	13	9	5	18	19	1	0	0	0	0	0	1	0	0	1	0	0	0	0	0	5	2	85	85													2	1.33333	0.444444	26.02	26.3	26.57
661	None	1996-12-19	20	2	0	1	4	8	5	5	13	7	0	0	0	0	0	0	0	0	0	0	0	0	0	0	0	0	0															0	2	0.333333	28.16	28.16	28.16
3614	None	2010-10-25	38	1	0	0	0	18	13	5	18	19	7	1	1	0	5	0	0	0	0	0	0	0	0	0	1	1	0	25	45.17													0	2.8	1.1	23.08	26.23	29.38
4081	None	2011-08-16	29	1	0	0	0	9	8	5	12	14	2	0	0	1	0	1	0	0	0	1	0	0	0	0	0	0	0	47	56.5													0	1.57143	0.857143	29.95	30.84	31.76
3164	None	2010-01-20	42	1	0	0	0	17	15	5	17	25	5	0	0	1	2	0	2	0	0	0	0	0	1	0	0	5	3	47	63.6									60	60			0	3	1.4	28.18	29.99	31.97
5090	None	2013-03-20	53	1	0	0	0	18	12	5	26	27	1	0	0	1	0	0	0	0	0	0	0	0	0	0	0	3	0	41	41													0	3	1.41667	25.3	29	32.81
3260	None	2010-03-24	36	0	0	0	1	17	14	3	17	19	3	0	0	0	1	2	0	0	0	0	0	0	0	0	0	0	0	50	62.33													0	4.14286	1.85714	19.72	24.2	29.03
4155	None	2011-09-02	28	0	1	0	0	13	9	5	15	13	2	0	1	1	0	0	0	0	0	0	0	0	0	0	0	1	0	38	41.5													0	2	0.714286	28.27	29.87	31.57
1723	None	2005-04-01	75	1	0	0	0	20	27	7	32	35	4	0	0	3	1	0	0	0	0	1	0	0	0	1	0	3	0	47	51.33											67	67	0	2.21429	1.21429	27	28.82	30.87
5442	None	2013-10-11	50	1	0	0	0	21	16	5	26	22	4	0	0	2	0	2	0	0	0	0	0	0	0	0	1	4	0	43	56.25													0	2.55556	1.11111	28.13	30.42	33.25
4902	None	2012-11-15	76	1	0	0	0	24	26	6	34	39	3	0	1	1	0	1	0	0	0	0	0	0	1	0	0	0	0	34	50									80	80			1	2.0625	1.125	24.5	27.85	31.39
3877	None	2011-04-08	39	1	0	0	0	16	14	5	18	20	1	0	0	0	0	1	0	1	0	0	0	0	0	0	0	8	0	60	60	49	49											0	2.1	1	27.58	29.16	30.68
933	None	1999-06-10	25	2	0	1	4	11	11	5	12	13	2	0	0	0	0	1	1	1	0	0	0	0	0	0	1	2	0	66	69.5	53	53											0	2	1.25	20.65	22.48	24.65
1681	None	2005-01-28	88	4	0	0	0	32	30	7	41	44	5	0	0	1	0	1	3	0	0	0	0	0	1	1	0	2	0	45	67.4									70	70	76	76	0	2.05882	0.823529	24.61	26.46	28.27
2209	None	2007-03-05	81	2	0	0	2	29	27	6	37	36	8	0	0	3	1	3	1	0	0	0	1	1	0	0	1	1	0	40	57.14					88	88	88	88					0	2.5	1.25	24.71	29.07	33.21
1313	None	2003-09-18	41	3	0	0	2	21	12	6	23	18	4	0	0	0	2	1	1	0	0	0	0	0	0	0	0	1	0	50	63.75													2	2.4	0.9	24.08	27.47	32.2
2784	None	2009-01-15	73	1	0	0	0	32	20	5	36	35	4	0	0	1	3	0	0	0	0	0	0	0	0	0	0	1	0	48	51.5													0	3.07143	1.14286	22.67	25.22	28.59
3105	None	2009-11-13	53	1	0	0	0	28	23	5	29	24	1	0	1	0	0	0	0	0	0	0	0	1	0	0	0	2	0	31	31							65	65					0	2.13333	0.933333	26.2	27.9	30.31
940	None	1999-07-02	17	0	0	0	3	9	7	3	9	8	0	0	0	0	0	0	0	0	0	0	0	0	0	0	0	0	0															0	3	1.33333
2843	None	2009-03-04	117	1	0	0	0	35	31	5	62	52	0	0	0	0	0	0	0	0	1	0	1	2	0	1	0	5	2					29	29	65	69.5	80	81			65	65	4	2.64706	1.35294	24.48	25.81	27.09
5403	None	2013-09-25	137	1	0	0	0	37	34	6	56	62	8	0	2	0	1	1	4	0	0	0	0	0	0	1	0	8	3	32	62.13											58	58	0	3	1.22727	24.47	27.25	30.53
1949	None	2006-01-19	82	4	0	0	1	31	29	6	36	43	2	0	1	1	0	0	0	0	1	0	1	0	0	0	0	2	0	36	40			57	57	84	84							0	2.55556	1.44444	27.36	29.66	32.01
3202	None	2010-02-16	21	0	0	0	0	9	5	5	13	8	4	0	0	1	1	0	2	0	0	0	0	2	1	1	1	0	0	49	67.25							54	55.5	52	52	56	56	0	2.35714	1.07143	22	24.35	26.95
5490	None	2013-11-04	40	1	0	0	0	14	15	5	18	17	3	0	0	1	1	0	1	0	0	0	0	0	3	1	1	0	1	41	55.33									58	61.67	45	45	0	1.88889	1	28.71	30.07	31.47
1575	None	2004-08-23	76	6	0	2	4	22	20	5	33	41	5	0	0	1	2	2	0	0	1	1	0	1	0	0	3	1	2	44	56.25			67	67			67	67					0	4.625	2.125	22.48	30.73	39.25
2465	None	2007-12-04	33	1	0	0	0	9	2	4	15	10	2	0	1	1	0	0	0	0	0	0	0	0	0	0	0	0	0	35	37.5													0	2.25	0.75	27.49	28.75	30.15
5103	None	2013-04-02	47	1	0	0	0	18	10	5	21	26	3	0	0	1	1	1	0	0	0	0	0	0	0	1	1	1	0	40	53											52	52	2	2.90909	0.909091	24.89	27.35	29.73
6	BRCA2	1988-11-04	36	11	1	4	1	16	14	6	19	17	3	0	0	1	1	1	0	0	1	0	0	0	0	0	0	5	1	47	53.33			57	57									0	2.42857	1.14286	20.32	21.76	23.51
1018	None	2000-02-25	9	1	0	1	0	7	1	2	7	2	0	0	0	0	0	0	0	0	0	0	0	0	0	0	0	0	0															0	6	0
1391	BRCA2	2004-01-26	37	4	3	2	3	11	12	6	13	24	2	0	0	0	1	1	0	0	1	1	0	0	0	0	0	3	1	56	61			42	42									0	1.7	1	24.75	27.6	30.4
10	BRCA2	1988-12-05	59	8	3	1	6	22	25	6	26	33	8	0	1	4	0	0	3	1	0	0	0	0	0	0	1	6	1	38	56.67	65	65											0	1.81818	1	22.94	26.4	31.89
421	None	1995-03-30	18	1	0	1	2	7	7	4	9	9	2	0	0	1	1	0	0	0	0	0	0	0	0	0	0	0	0	42	46													0	2.33333	1	28.77	31.06	33.34
3521	None	2010-08-27	36	1	0	0	0	12	14	4	13	23	0	0	0	0	0	0	0	0	0	0	0	0	0	0	0	0	0															0	3.5	2	22.8	25.03	26.8
5578	None	2013-12-16	19	1	0	0	0	10	3	5	11	7	2	0	2	0	0	0	0	0	0	0	0	0	0	0	0	3	1	35	36													0	1.66667	0.333333	23.8	25.27	26.75
4570	BRCA1	2012-03-22	14	3	1	1	0	5	5	5	6	8	1	0	1	0	0	0	0	0	0	0	0	0	0	0	0	1	0	34	34													0	1.5	1	25.23	25.67	26.11
13	None	1988-12-17	30	9	0	1	4	10	13	5	13	17	3	0	0	1	2	0	0	0	0	0	0	0	0	0	2	0	1	40	50													0	2.25	1.25	23.51	24.75	26.98
5504	None	2013-11-08	63	2	0	0	0	25	16	5	36	25	4	0	0	3	0	1	0	0	0	0	0	0	0	3	1	10	2	42	49.5											62	65.67	0	2.38889	1.16667	26.66	28.7	31
4932	None	2012-12-05	115	1	0	0	0	36	43	5	52	61	4	0	0	2	1	0	1	0	0	0	0	1	0	0	0	2	0	45	54.75							75	75					0	2.70588	1.47059	27.19	30.44	34.24
397	None	1995-01-09	70	1	0	1	3	19	18	5	32	27	7	2	0	4	0	0	1	0	0	0	1	0	2	0	1	1	2	18	41.83					98	98			83	83			0	2.9	1.3	23.37	26.3	29.79
1323	None	2003-10-14	18	0	0	0	0	9	8	4	9	9	0	0	0	0	0	0	0	0	0	0	0	0	0	0	1	0	0															0	2.4	1.2	22.42	25.92	29.19
2926	None	2009-05-25	64	2	0	0	0	18	30	5	26	37	2	0	0	0	1	0	1	0	0	1	0	0	0	2	0	2	2	56	63.5											69	74.5	0	2.88889	1.88889	25.41	28.36	31.06
4576	None	2012-03-26	25	1	0	0	0	10	3	6	11	8	3	0	0	3	0	0	0	0	0	1	0	0	0	0	0	0	1	42	43													0	1.57143	0.142857	43.31	43.31	43.31
5369	None	2013-09-09	97	1	0	0	0	34	37	5	39	51	4	0	1	1	2	0	0	0	0	0	0	1	0	2	2	6	2	34	46							60	60			64	65	2	3.33333	1.66667	26.87	29.59	32.86
3931	BRCA2	2011-05-11	86	3	3	0	1	29	35	5	41	45	0	0	0	0	0	0	0	0	0	0	0	0	0	0	0	0	0															2	3	1.57143	25.95	27.89	29.84
77	None	1991-05-16	60	6	0	0	3	23	21	4	27	31	0	0	0	0	0	0	0	0	0	0	0	0	0	0	0	0	0															0	2.69231	1	23.82	27.23	30.89
2785	None	2009-01-16	26	1	0	0	0	12	7	4	15	11	4	0	0	1	3	0	0	0	0	0	0	0	1	1	1	0	1	42	50.33									84	84	44	44	0	3.25	1	24.85	28.16	31.54
2942	None	2009-06-05	190	1	0	0	0	41	54	6	83	106	1	0	1	0	0	0	0	0	0	0	0	0	0	0	0	1	0	37	37													0	2.69565	1.52174	27.4	28.19	28.9
2904	None	2009-04-30	26	1	0	0	0	6	5	3	10	15	1	0	0	1	0	0	0	0	0	0	0	0	0	0	0	2	0	40	40													0	3.33333	1.33333	25.92	26.86	27.79
400	None	1995-01-25	39	4	0	0	3	13	15	6	19	19	2	0	0	1	0	1	0	0	0	1	0	0	0	0	0	2	0	41	53.5													0	2	1.16667	22.98	23.71	24.48
1974	None	2006-03-20	45	2	0	0	5	15	13	5	17	18	2	0	1	0	1	0	0	0	1	0	0	0	1	0	1	2	0	32	43.5			69	69					85	85			0	2	1	24.49	26.01	28.09
3024	None	2009-09-22	39	1	0	0	0	12	13	5	19	20	3	0	2	0	1	0	0	0	0	0	0	0	0	0	0	0	0	30	40.67													0	2.83333	1.66667	25.33	25.58	25.92
570	None	1996-04-25	80	2	0	0	4	27	35	6	33	47	3	0	0	2	0	0	1	0	1	0	0	1	1	0	0	5	0	46	58.33			67	67			76	76	72	72			1	3	1.53333	22.41	23.64	25.06
1671	BRCA1	2005-01-11	85	6	2	4	0	22	16	5	33	27	3	0	0	1	1	1	0	0	0	0	0	0	1	0	0	2	1	45	54.67									64	64			0	2.27778	1.11111	26.08	28.17	30.58
3017	None	2009-09-16	21	1	0	0	0	6	11	5	8	13	1	0	1	0	0	0	0	0	0	0	0	1	0	0	0	0	0	36	36							74	74					0	2	1.5	27.32	27.32	27.32
3747	None	2011-01-13	114	1	0	0	0	41	33	10	62	51	2	0	0	0	0	0	2	0	0	0	0	0	1	0	0	4	1	84	86									68	68			0	1.58824	0.705882	26.61	27.57	28.5
2803	None	2009-02-03	96	2	0	0	0	30	36	7	44	52	5	0	1	1	1	0	2	0	0	0	0	1	0	2	0	1	1	38	52.5							67	67			70	72.5	0	2.8125	1.5	28.63	32.2	36.5
1330	BRCA1	2003-11-04	61	3	2	0	11	23	19	6	29	32	2	0	0	1	1	0	0	0	2	0	0	1	5	0	5	0	2	44	47.5			82	82			60	60	60	67.6			0	2.7	1.5	24.41	27.1	31.1
2476	None	2007-12-18	68	5	0	0	0	21	24	6	27	36	3	0	0	0	2	1	0	0	0	0	1	3	0	0	0	1	1	55	59.67					56	56	50	66					0	2.83333	1.41667	24.38	26.75	29.93
2759	None	2008-12-05	48	1	0	0	0	15	18	6	22	26	3	0	0	1	0	1	1	0	0	0	0	0	0	1	0	5	1	45	58.33											66	66	0	2.38462	1.23077	28.3	29.77	30.94
3294	None	2010-04-23	33	1	0	0	3	16	6	6	17	16	3	0	0	1	1	1	0	0	1	0	0	0	0	0	0	0	1	42	56			50	50									4	2	0.333333	25.44	27.71	30.23
2327	None	2007-06-21	52	3	0	1	1	16	12	5	26	24	5	0	0	1	2	1	1	0	0	1	0	0	0	0	0	5	4	46	57.8													0	2.09091	0.909091	26.04	29.86	33.87
50	None	1989-11-21	70	10	0	2	4	23	22	7	36	32	4	0	1	1	1	1	0	0	0	0	1	0	0	0	0	2	0	33	50.25					81	81							0	1.81818	1	24.72	28.26	31.43
2219	None	2007-03-22	49	1	0	0	0	17	23	4	20	29	1	0	1	0	0	0	0	0	0	0	0	1	0	0	0	1	0	32	32							64	64					1	3.33333	1.88889	25.5	27.38	30.21
1390	None	2004-01-26	18	1	0	0	2	7	4	4	9	9	0	0	0	0	0	0	0	0	0	0	0	0	0	0	0	0	0															0	2.25	0.75
1854	None	2005-08-08	10	2	0	0	1	5	4	4	5	5	2	0	0	1	0	1	0	0	0	0	0	0	0	0	0	1	0	46	54.5													0	1.25	0.5	29.6	31.13	32.65
60	None	1991-01-21	20	1	0	0	0	8	2	3	14	6	0	0	0	0	0	0	0	0	0	0	0	0	0	0	0	0	0															0	1.75	0.5
5249	None	2013-06-06	35	1	0	0	0	14	14	5	18	17	5	0	1	1	1	1	1	0	0	0	0	0	1	1	0	1	0	33	58.8									55	55	58	58	0	2.5	1	25.15	27.57	31.44
2831	None	2009-02-26	39	4	0	0	0	10	12	5	18	18	0	0	0	0	0	0	0	0	1	0	0	0	0	0	0	3	0					48	48									0	2	1.4	25.51	27.93	33.42
4855	None	2012-10-25	46	1	0	0	0	22	13	5	25	20	1	0	0	0	0	1	0	0	1	0	0	1	0	0	2	1	0	60	60			21	21			65	65					0	2.625	1.125	28.5	30.84	34.66
1532	None	2004-06-23	27	2	0	2	0	12	9	6	14	13	2	0	0	1	0	0	1	0	0	0	0	2	0	0	0	1	1	49	63							53	57					0	3	1.2	24.56	28.59	32.17
2172	None	2007-01-08	24	1	0	0	0	11	8	6	13	8	3	0	0	0	0	0	3	0	0	0	0	0	0	0	0	2	0	73	81.33													0	1.83333	0.5	27.67	28.33	29
3228	None	2010-03-08	87	1	0	0	4	36	27	8	45	41	9	0	0	6	0	2	1	0	0	0	1	0	0	0	0	6	1	41	52.44					80	80							0	2.39286	0.928571	24.74	26.77	29.06
3672	None	2010-11-25	74	1	0	0	0	34	20	5	43	27	3	0	1	2	0	0	0	0	0	0	0	0	0	0	1	5	0	34	38													3	3.18182	1.36364	27.22	29.83	33.3
4456	None	2012-01-25	27	1	0	0	0	13	9	5	14	13	2	0	1	0	0	0	1	0	2	0	0	0	2	0	0	0	0	39	63			49	63					81	81.5			0	2	0.875	24.75	26.66	28.56
576	BRCA2	1996-05-22	19	1	1	0	2	5	6	2	11	8	0	0	0	0	0	0	0	0	0	0	0	0	0	0	0	0	0															0	9	5
2503	None	2008-01-24	28	1	0	0	0	13	8	5	13	13	0	0	0	0	0	0	0	0	0	0	0	0	0	0	0	0	0															0	5.25	1.75	24.12	24.12	24.12
2554	None	2008-03-26	53	1	0	0	0	20	17	6	22	24	2	0	0	1	0	1	0	0	1	0	0	1	3	0	0	4	1	41	53			65	65			75	75	48	59.67			0	2.28571	0.857143	28.61	31.01	33.6
5768	BRCA1	2014-03-27	79	1	5	0	0	17	11	5	33	34	4	0	1	0	3	0	0	0	0	0	0	1	0	0	1	0	0	34	47.5							61	61					0	1.53333	0.666667	24.72	25.58	26.61
5387	None	2013-09-19	49	1	0	0	0	25	15	5	28	21	1	0	0	1	0	0	0	0	1	0	0	0	0	0	0	3	0	41	41			23	23									0	2.33333	0.833333	24.45	27.32	30.42
2859	None	2009-03-18	66	1	0	0	0	22	29	5	30	35	1	0	1	0	0	0	0	0	0	0	0	0	0	0	0	3	0	34	34													0	2.45454	1.27273	26.35	28.18	30.27
4144	None	2011-08-25	44	1	0	0	0	9	13	5	17	19	2	0	0	0	2	0	0	0	0	0	0	0	0	2	0	1	1	52	52											69	76.5	0	1.57143	0.857143	19.03	19.68	20.34
1399	None	2004-02-18	66	1	0	0	10	30	30	6	31	35	12	0	1	1	0	7	3	0	0	0	0	0	0	0	0	8	4	36	60.36													0	2.8	1.4	22.75	30.08	35.94
5096	None	2013-03-27	40	2	0	0	0	19	6	5	20	13	7	0	0	3	0	2	2	0	0	0	0	0	0	0	0	0	0	42	60.17													0	1.76923	0.384615	28.2	30.88	33.57
2387	None	2007-10-05	101	2	0	0	0	19	15	5	32	31	7	0	0	2	4	0	1	0	0	0	0	0	0	0	0	4	3	45	55.6													3	2.71429	1.07143	24.16	27.46	30.92
5641	None	2014-01-16	36	1	0	0	0	9	9	4	13	17	3	0	2	1	0	0	0	0	0	0	0	0	1	0	0	0	1	31	37.67									72	72			0	2.57143	1.28571	22.72	26.09	29.65
1072	None	2000-07-03	15	1	0	0	2	7	2	4	9	6	0	0	0	0	0	0	0	0	0	0	0	0	0	0	2	0	0															0	1.75	0.25	26.31	26.94	27.57
1099	BRCA1	2000-09-21	21	3	2	1	2	10	5	5	11	9	2	0	2	0	0	0	0	0	0	0	0	0	1	0	3	0	0	35	36.5									74	74			0	1.66667	0.333333	28.33	29.94	31.55
4308	BRCA2	2011-10-25	56	3	1	0	0	20	17	5	26	28	4	0	1	1	1	0	1	0	0	1	0	1	1	1	0	1	1	38	50.5							59	59	74	74	48	48	0	2.54546	1.18182	25.86	29.78	33.63
5301	None	2013-07-04	34	1	0	0	0	9	12	5	15	19	4	0	0	0	2	1	1	0	1	0	0	1	0	0	1	0	1	50	62.5			49	49			69	69					0	3.66667	2	21	27.5	34.67
5681	None	2014-02-07	54	1	0	0	0	18	8	5	19	15	1	0	1	0	0	0	0	0	0	0	0	0	0	0	1	4	0	36	36													0	2.2	0.6	25.66	26.93	28.29
2215	None	2007-03-14	56	4	0	0	0	18	13	5	26	25	5	0	0	1	0	3	1	0	0	0	0	0	0	0	0	5	0	47	62.2													0	2.08333	0.666667	28.65	31.04	33.28
2148	None	2006-12-08	170	0	0	0	2	46	59	6	65	68	2	0	2	0	0	0	0	0	0	0	0	0	0	0	4	0	0	34	34.5													2	3.5	1.875	23.13	25.65	28.63
1993	BRCA1	2006-04-20	76	2	3	2	0	31	26	6	37	39	3	0	0	3	0	0	0	0	0	0	0	0	0	0	0	2	1	42	46.33													0	2.35294	1.11765	26.53	28.46	30.53
1985	BRCA2	2006-04-07	38	3	3	1	2	13	10	5	15	13	4	1	1	1	1	0	0	0	0	0	0	0	0	0	0	1	1	28	41.5													0	2.28571	1	22.86	23.74	24.44
3023	None	2009-09-22	61	1	0	0	0	23	28	5	27	34	6	0	1	1	1	1	2	0	0	0	0	0	0	1	0	5	1	37	53.2											39	39	0	3	1.54546	23.37	29.33	34.53
3780	None	2011-02-04	33	3	0	0	0	12	14	5	16	17	5	0	1	1	1	2	0	0	0	0	0	1	0	0	0	1	2	35	53.2							70	70					1	2.69231	1.61539	25.72	27.44	29.71
4343	None	2011-11-10	55	1	0	0	0	13	17	5	15	25	3	0	1	0	0	2	0	0	0	0	0	0	0	0	1	4	0	33	53.67													0	2.14286	1.14286	27.43	28.62	29.83
1283	None	2003-06-12	13	2	0	0	1	8	4	5	8	5	1	0	0	1	0	0	0	0	0	0	0	0	0	0	2	0	0	49	49													0	1.75	0.5	24.08	25.74	27.28
1249	None	2002-12-19	46	2	0	1	3	20	17	5	22	24	1	0	0	0	1	0	0	0	1	0	0	0	2	0	0	1	1	56	56			51	51					69	76			0	2.44444	1.33333	23.56	26.78	31.28
3879	None	2011-04-08	100	3	0	0	0	34	36	6	50	50	6	0	3	1	0	1	1	0	0	0	0	2	1	2	1	10	3	30	45							69	74.5	79	79	58	68.5	0	2.96154	1.61539	24.76	27.63	31.04
3585	None	2010-10-04	21	1	0	0	0	9	5	6	9	9	2	0	2	0	0	0	0	0	0	0	0	0	0	0	0	1	0	33	33													0	2	0.666667	24.38	26.01	27.69
3185	None	2010-02-04	51	2	0	0	0	16	16	5	20	27	4	0	0	1	1	0	2	0	0	0	0	0	1	0	1	0	0	49	67.25									52	52			0	2.41667	1	22	24.35	26.95
1774	None	2005-05-10	13	1	0	1	3	11	2	3	11	2	0	0	0	0	0	0	0	0	0	0	0	0	0	0	0	0	0															0	2.5	0.25
3526	BRCA1	2010-08-31	70	5	2	3	0	24	23	7	33	37	2	0	0	0	2	0	0	0	3	0	0	0	0	0	0	1	0	52	54.5			41	46.67									0	1.78571	0.857143	27.14	28.47	30.24
3168	None	2010-01-21	105	1	0	0	0	39	33	5	54	51	3	0	1	0	2	0	0	0	0	0	1	1	0	0	1	2	0	38	50.67					47	47	66	66					0	2.21053	0.947368	25.99	27.88	30.1
1969	None	2005-12-05	11	4	1	1	0	7	3	6	7	4	7	0	1	4	0	1	1	0	1	0	1	1	0	0	0	5	2	39	51.17			69	69	52	52	70	70					0	2.2	0.733333	26.16	28.29	30.53
4885	None	2012-10-30	54	0	0	0	0	27	13	5	28	25	6	0	1	1	1	2	1	0	0	0	0	0	0	0	0	1	0	38	54.17													0	3.09091	1.09091	22.8	26.64	30.74
3064	None	2009-10-20	39	1	0	0	0	18	14	6	18	18	2	0	0	0	1	1	0	0	0	0	1	0	0	0	0	0	0	55	59					79	79							0	1.64286	0.571429	26.98	28.74	30.5
3220	None	2010-02-26	52	1	0	0	7	18	14	6	26	21	1	0	0	1	0	0	0	0	1	1	1	0	1	1	0	1	0	40	40			52	52	60	60			60	60	60	60	0	2	0.875	20.51	24.51	28.51
5212	None	2013-04-24	44	0	0	0	0	15	9	4	17	18	4	0	3	0	1	0	0	0	0	2	0	0	0	1	0	2	1	30	41.67											46	46	0	2.3	0.7	27.97	29.99	32.02
1460	None	2004-05-03	23	3	0	0	0	10	6	4	12	11	3	0	1	0	1	0	1	0	1	0	0	0	0	0	0	0	1	39	56.67			24	24									1	2	0.666667	24.34	26.92	29.13
2702	None	2008-10-09	92	3	0	0	0	30	33	7	39	50	7	0	1	4	1	1	0	0	1	0	0	1	1	0	2	5	1	37	49.33			49	49			60	60	43	43			0	2.3	1.25	24.24	25.79	27.15
3729	None	2011-01-04	29	1	0	0	0	7	13	5	13	16	0	0	0	0	0	0	0	0	0	0	0	0	0	0	0	0	0															0	2	1.75	27.35	27.35	27.35
2673	None	2008-09-01	70	1	0	0	1	16	14	6	35	26	5	0	0	2	0	1	2	0	0	0	0	1	1	1	1	4	2	46	62							81	81	60	60	79	79	0	3.18182	1.27273	32.41	36.9	42.07
1413	None	2004-03-08	40	3	0	2	3	15	18	5	17	23	3	0	0	2	0	1	0	0	0	0	0	0	0	1	0	2	0	42	51.67											78	78	0	2.1	0.9	26.94	29.04	31.38
1883	BRCA1	2005-09-12	23	1	1	0	4	8	2	5	11	6	0	0	0	0	0	0	0	0	0	0	0	0	0	0	0	0	0															0	2.16667	0.833333
3204	None	2010-02-17	59	2	0	0	2	19	24	5	29	29	0	0	0	0	0	0	0	0	1	0	1	0	0	0	0	2	0					29	29	69	69							0	2.71429	1.57143	25.42	28.06	31.18
4291	None	2011-10-19	91	1	0	0	0	17	12	5	44	42	0	0	0	0	0	0	0	0	0	0	0	0	0	0	0	0	0															0	2.93333	1.26667	19.5	22.17	25
4955	None	2012-12-19	25	0	0	0	0	8	3	5	13	11	2	0	0	0	0	2	0	0	0	0	0	1	2	0	0	1	0	65	66							65	65	46	55.5			0	2.42857	0.857143	21.3	24.23	25.63
2587	None	2008-05-28	21	2	0	0	0	9	8	5	9	9	1	0	0	0	1	0	0	0	2	0	0	0	0	1	0	3	1	55	55			60	77							58	58	0	1.5	0.5	33.28	33.79	34.3
185	None	1992-06-24	15	1	0	0	2	6	1	3	9	6	0	0	0	0	0	0	0	0	0	0	0	0	0	0	3	0	0															0	2.5	0	23.87	28.83	36.42
5568	None	2013-12-09	122	0	0	0	0	29	31	6	35	43	5	1	0	3	0	1	0	0	1	0	0	0	0	1	0	3	3	24	44			48	48							68	68	0	2.26316	1.05263	24.75	27.28	29.58
4808	None	2012-10-01	80	1	0	0	0	16	17	6	25	28	5	0	2	1	2	0	0	0	0	0	0	0	1	2	1	0	0	35	45.6									44	44	44	44	0	3.22222	1.33333	17.22	21.44	25.55
1159	BRCA2	2001-09-13	104	3	2	1	6	29	20	7	56	46	11	2	1	4	2	1	1	2	1	0	0	0	1	0	1	1	1	28	48.18	56	59.5	54	54					45	45			0	3	1	21.56	24.77	29.18
1392	BRCA1	2004-02-03	17	0	1	0	1	5	4	4	7	10	0	0	0	0	0	0	0	0	0	0	0	0	0	0	3	0	0															0	2.66667	1.33333
3774	BRCA2	2011-01-31	48	2	8	0	0	21	18	6	24	24	2	0	0	0	0	0	2	0	3	0	0	1	0	0	0	4	0	70	72.5			49	54			61	61					0	2.30769	1	29.74	31.05	32.34
2959	None	2009-06-23	81	1	0	0	0	35	23	4	38	43	1	0	1	0	0	0	0	0	0	1	0	0	1	0	0	0	0	31	31									74	74			2	2.52381	0.952381	22.38	24.87	27.94
5411	None	2013-09-26	28	1	0	0	0	9	7	4	13	14	1	0	0	1	0	0	0	0	0	0	0	0	0	1	0	1	0	42	42											72	72	0	2.66667	0.833333	29.84	31.51	33.34
1852	None	2005-07-29	11	1	0	0	1	6	5	4	6	5	0	0	0	0	0	0	0	0	0	0	0	0	0	0	1	0	0															0	1.75	0.75	21.83	22.93	24.02
1938	None	2005-12-05	112	6	0	0	0	51	55	5	52	60	5	0	0	2	2	0	1	0	0	1	0	1	6	0	2	6	2	46	53.5							85	85	32	42.83			0	2.23809	1.14286	26.86	28.49	30.21
1872	None	2005-08-29	49	0	0	0	0	17	9	4	19	16	1	0	1	0	0	0	0	0	0	0	0	0	0	1	3	1	0	34	34											75	75	0	3	1	20.36	24.6	30.33
4342	None	2011-11-10	39	1	0	1	0	16	6	5	25	14	1	1	0	0	0	0	0	0	0	0	0	0	0	0	0	0	0	27	27													0	4.2	1.2	20.9	21.85	22.82
2748	None	2008-11-19	72	1	0	0	0	22	23	10	35	37	4	0	1	0	0	0	3	0	0	0	0	0	0	1	0	2	1	30	63.67											87	87	2	2.5	1.4	28.76	31.52	34.27
444	None	1995-06-12	14	1	0	1	1	6	3	3	6	8	0	0	0	0	0	0	0	0	0	0	0	0	0	0	2	0	0															0	1.66667	0.333333	41.44	41.44	41.44
362	None	1994-10-25	26	2	0	1	5	8	8	3	14	12	0	0	0	0	0	0	0	0	0	0	0	0	0	0	0	0	0															0	3.66667	1.66667
2899	None	2009-04-29	93	1	0	0	0	32	27	5	46	47	1	0	1	0	0	0	0	0	0	0	1	0	0	0	0	1	0	35	35					72	72							0	2.47059	1.05882	24.46	27.6	31.1
5374	None	2013-09-12	30	1	0	0	0	8	7	5	16	14	7	0	0	1	2	2	2	0	0	0	0	0	0	0	2	2	2	48	59													0	2.6	1.6	25.23	28.43	32.45
2380	None	2007-09-27	79	1	0	0	1	24	19	6	29	29	0	0	0	0	0	0	0	0	0	0	1	0	0	0	0	0	0							58	67							0	2.61538	1.15385	25.29	27.18	30.44
2190	None	2007-02-08	71	5	0	0	0	27	19	5	32	29	7	0	1	2	0	1	3	0	2	0	0	0	3	0	0	8	2	39	66			36	52					70	78			0	2.57895	1	23.79	26.7	29.87
3700	None	2010-12-10	61	2	0	0	0	25	21	6	30	31	4	0	0	2	0	2	0	0	0	0	0	0	0	0	1	1	0	44	53.25													1	2.28571	1.07143	26.43	28.69	30.77
826	BRCA1	1998-07-01	26	1	2	0	0	12	12	5	12	14	3	0	1	2	0	0	0	0	0	0	0	0	0	0	0	0	0	35	38													0	2.5	1.75	22	26.18	31.52
1325	None	2003-10-14	40	1	0	1	1	13	14	4	19	21	3	0	1	1	0	1	0	0	0	0	0	0	0	0	0	0	0	35	49.67													0	2.6	1.6	22.89	25.72	29.46
5595	None	2013-12-30	44	0	0	0	0	14	11	5	18	17	4	0	0	3	0	1	0	0	0	1	0	0	0	1	1	2	1	41	48.5											56	56	0	2.72727	1.18182	24.61	26.77	22.2
3522	None	2010-08-30	47	2	0	0	0	19	15	5	23	22	6	0	0	1	3	2	0	0	0	1	0	0	0	0	0	1	1	48	54.83													0	3.57143	1.57143	28.21	30.28	32.31
1346	None	2003-12-30	28	1	0	1	2	10	13	6	12	16	4	0	1	1	1	1	0	0	1	0	0	0	0	0	0	2	1	38	52			38	38									0	2.16667	1.33333	31.6	34.52	37.66
5182	BRCA2	2013-04-16	21	2	1	1	0	8	5	4	11	10	1	0	0	1	0	0	0	0	0	0	1	2	0	0	0	2	0	40	40					68	68	50	57.5					0	2.75	1.25	22.85	28.56	35.17
370	None	1994-10-25	59	5	0	0	8	19	14	3	31	28	0	0	0	0	0	0	0	0	0	0	0	0	0	0	0	0	0															0	3.5	1.33333
5092	None	2013-03-22	40	1	0	0	0	14	12	6	19	21	0	0	0	0	0	0	0	0	3	0	0	0	0	0	2	2	0					62	71									0	3	1.16667	21.11	21.5	21.88
5632	None	2014-01-15	39	1	0	0	0	8	6	4	16	13	1	0	0	0	1	0	0	0	1	0	0	0	0	0	0	1	0	50	50			41	41									0	3.5	1.5	20	25.6	35
4613	None	2012-04-24	58	1	0	0	0	22	18	5	27	30	5	0	1	1	1	1	1	0	0	0	1	0	0	0	0	2	1	35	52.6					78	78							0	2.90909	1.09091	23.73	26.02	28.74
11	None	1988-12-17	32	0	0	0	5	15	12	5	18	14	0	0	0	0	0	0	0	0	0	0	0	0	0	0	0	0	0															0	2.6	1
468	None	1995-08-24	15	1	0	2	2	5	3	3	9	6	0	0	0	0	0	0	0	0	0	0	0	0	0	0	0	0	0															0	1.33333	0.333333
2330	None	2007-06-27	62	2	0	0	0	15	14	5	21	22	3	0	0	1	1	1	0	0	0	0	0	0	0	0	0	3	1	48	54.67													0	2.4	0.9	27.03	29.71	32.23
5522	None	2013-11-15	50	1	0	0	0	11	11	5	24	23	5	0	0	3	0	2	0	0	0	0	1	3	0	0	1	4	2	41	52.2					67	67	64	71.33					0	2.16667	1.33333	24.83	26.88	29.59
5463	None	2013-10-18	34	0	0	0	0	11	6	4	18	12	2	0	0	1	1	0	0	0	0	0	0	0	0	0	0	2	0	41	48													0	2.125	1	27.59	29.82	32.23
4588	BRCA1	2012-04-12	38	5	3	2	0	11	15	5	15	23	6	2	0	1	0	1	2	0	0	0	0	0	0	0	0	2	1	29	59.4													0	2.28571	1.57143	25.12	27.65	30.57
2570	None	2008-05-05	135	3	0	0	0	54	45	6	65	69	4	1	0	2	0	1	0	0	0	0	0	1	0	0	2	3	1	22	43.67							85	85					0	2.25807	1.03226	23.2	25.27	27.77
5792	None	2014-04-09	13	1	0	0	0	5	6	4	6	7	2	0	0	1	1	0	0	0	0	0	0	1	0	0	0	0	0	40	49							70	70					0	2.5	1	23.07	26.91	30.75
4629	None	2012-05-09	47	0	0	0	0	18	11	4	18	23	3	0	0	0	2	0	1	0	1	0	1	0	0	0	1	1	0	50	60.5			78	78	67	67							0	3.875	1.125	24.17	28.57	33.89
2364	BRCA1	2007-09-10	28	1	1	0	0	7	17	6	10	18	1	0	0	0	0	0	1	0	2	0	0	0	0	0	2	2	1	70	70			55	59									0	3.25	2.5	25.19	27.27	29.8
1735	None	2005-04-11	22	2	0	0	0	8	8	5	8	10	5	0	0	0	2	0	3	0	0	0	0	0	0	0	0	1	0	50	67													0	2.33333	1.33333	21.37	28.38	35.41
495	None	1995-11-23	21	1	0	0	6	8	6	5	9	12	0	0	0	0	0	0	0	0	0	0	0	0	0	0	0	0	0															0	2	1
5104	None	2013-04-02	43	1	0	0	0	13	13	5	19	23	2	0	0	2	0	0	0	0	0	0	0	0	0	0	0	1	0	40	40													0	2.85714	1.42857	29.61	31.59	33.53
5363	None	2013-09-04	34	1	0	0	0	12	11	4	13	21	1	0	1	0	0	0	0	0	0	0	0	0	0	2	1	5	0	33	33											53	53	0	3	1.28571	27.23	31.15	35
602	None	1996-06-27	34	0	0	0	2	7	5	3	15	19	0	0	0	0	0	0	0	0	0	0	0	0	0	0	3	0	0															0	3.33333	1.33333	24.34	27.56	30.98
1257	None	2003-01-30	34	2	0	0	2	17	7	6	19	14	5	0	0	2	1	0	2	0	0	0	0	0	0	1	0	1	0	47	65.8											92	92	0	1.9	0.4	29.65	31.14	32.74
343	None	1994-07-21	19	0	0	0	2	7	4	4	9	9	0	0	0	0	0	0	0	0	0	0	0	0	0	0	0	0	0															0	2	0.333333	20.16	20.16	20.16
4854	None	2012-10-24	44	1	0	0	0	10	8	4	18	25	1	1	0	0	0	0	0	0	0	0	0	0	0	0	1	3	1	20	20													0	2.88889	1.22222	26.42	28.95	30.99
932	BRCA1	1999-06-10	12	1	1	0	2	5	5	3	5	7	0	0	0	0	0	0	0	0	0	0	0	0	0	0	3	0	0															0	2.66667	1.33333	26.67	29.56	33.18
1911	BRCA2	2005-10-14	47	2	0	0	7	18	21	5	18	29	5	0	3	0	1	1	0	0	2	0	0	0	0	2	0	2	1	35	47.75			35	37							69	76.5	0	2.75	1.625	21.22	26.39	30.74
3900	None	2011-04-20	49	2	0	0	0	21	17	5	23	25	4	0	1	1	0	0	2	0	0	0	0	0	0	0	1	0	0	32	55.5													0	3.4	1.4	24.98	27.09	30.62
54	None	1990-06-26	52	1	0	0	16	20	20	5	27	25	0	0	0	0	0	0	0	0	0	0	0	0	0	0	0	0	0															0	3.85714	2
2814	None	2009-02-12	47	2	0	0	0	17	18	4	23	24	3	0	0	0	0	3	0	0	0	0	0	1	0	1	0	1	0	61	63.5							88	88			62	62	3	2.5	1.25	28.17	30.56	32.96
4191	None	2011-09-22	53	4	0	0	0	18	17	6	25	25	2	0	0	1	1	0	0	0	0	1	0	1	1	0	0	4	1	42	48							45	45	76	76			0	2.2	1.1	22.9	25.26	27.62
1149	None	2001-06-21	10	0	0	0	1	8	2	3	8	2	0	0	0	0	0	0	0	0	0	0	0	0	0	0	3	0	0															0	2.5	0.5
913	None	1999-04-22	38	3	0	1	6	14	14	5	15	23	2	0	0	2	0	0	0	0	0	0	0	0	1	0	3	5	1	43	44.5									88	88			0	2	0.888889	22.98	23.81	24.65
568	None	1996-04-25	30	1	0	1	4	10	6	5	14	13	1	0	0	0	0	0	1	0	0	0	0	0	2	0	2	1	0	79	79									64	64			0	1.71429	0.571429	28.61	30.99	33.28
1324	BRCA1	2003-10-14	24	1	1	0	3	12	7	5	14	10	2	0	2	0	0	0	0	0	0	0	0	0	0	0	0	2	0	34	36.5													0	2.16667	0.833333	24.57	26.69	28.94
679	None	1997-03-06	52	2	0	0	7	14	15	6	20	27	2	1	0	0	0	0	1	0	0	0	0	0	1	0	1	2	0	21	45.5									69	69			18	1.90909	0.818182	24.1	25.54	27.13
5296	None	2013-07-03	47	0	0	0	0	15	10	4	21	18	1	0	1	0	0	0	0	0	0	0	0	0	0	0	0	2	0	38	38													0	2.77778	1	21.44	24.87	28.27
81	None	1990-04-03	34	1	0	0	2	6	9	3	13	21	0	0	0	0	0	0	0	0	0	0	0	0	0	0	0	0	0															0	2.5	1.5
3695	None	2010-12-08	57	3	0	0	0	22	15	5	27	24	7	0	0	2	4	1	0	0	0	0	0	0	0	0	0	3	2	45	54													0	3.1	1.2	22.56	26.28	30.86
4361	None	2011-11-29	25	1	0	0	0	8	11	6	12	13	4	0	0	1	0	1	2	0	0	0	0	1	0	0	0	1	1	47	66							64	64					0	1.6	1	25.74	25.74	25.74
3037	None	2009-10-02	15	1	0	0	0	7	6	4	8	7	1	1	0	0	0	0	0	0	0	0	0	0	0	0	0	1	0	28	28													0	4	2	26.66	29.99	33.66
4467	None	2012-02-02	33	1	0	0	0	9	10	6	16	16	2	0	0	1	0	0	1	0	0	0	1	0	0	0	0	1	1	47	68.5					56	56							0	2.6	1.6	21.21	22.36	23.52
1904	None	2005-10-07	15	1	0	0	0	11	4	2	11	4	0	0	0	0	0	0	0	0	0	0	0	0	0	0	5	0	0															0	13	3	24.69	28.94	33.19
693	None	1997-05-29	43	1	0	0	3	12	11	4	18	25	0	0	0	0	0	0	0	0	0	0	0	0	0	0	3	0	0															0	2.71429	1.14286	21.24	25.83	30.83
4800	None	2012-09-25	25	0	0	0	0	9	8	4	11	12	0	0	0	0	0	0	0	0	2	0	0	0	0	0	0	0	0					53	56.5									0	3	1.4	25.3	27.62	30.78
2595	None	2008-06-13	50	0	0	0	0	17	17	5	24	24	4	0	0	1	1	1	1	0	0	0	0	0	0	0	0	1	0	48	63.25													1	3.28571	1.42857	23.33	28.43	34.33
2005	None	2006-05-18	32	5	0	0	0	16	9	4	17	15	2	0	0	2	0	0	0	0	1	0	0	0	0	0	0	0	0	40	41			40	40									0	2.88889	1	28.27	26.27	27.43
2168	None	2007-01-03	46	3	0	0	0	10	13	5	16	15	4	0	1	1	1	0	1	0	0	0	0	0	0	0	0	0	0	31	49.75													0	2.28571	1.71429	28.48	30.69	33.22
507	None	1995-12-21	14	2	0	1	0	8	3	5	8	6	2	0	1	0	1	0	0	0	0	0	0	0	0	0	0	0	0	35	47													0	1.8	0.4	25.25	27.48	29.71
2698	None	2008-10-03	48	1	0	0	0	21	16	6	24	20	0	0	0	0	0	0	0	0	0	0	0	0	0	0	0	0	0															0	2.63636	1.09091	21.04	21.04	21.04
2182	None	2007-01-30	32	1	0	0	0	12	5	5	18	14	3	0	0	1	2	0	0	0	0	0	0	1	0	1	0	1	0	49	50.33							92	92			64	64	0	2	0.833333	26.04	28.37	30.32
919	None	1999-04-29	36	2	0	0	0	16	12	4	20	16	5	0	1	1	1	1	1	0	0	0	0	0	0	0	0	1	1	32	53.4													0	2.2	0.9	27.69	29.95	32.26
2781	None	2009-01-15	31	1	0	0	0	11	14	5	15	16	1	0	0	0	0	1	0	0	0	0	0	2	0	0	1	1	0	67	67							69	74					0	2.2	1.2	25.77	26.97	28.5
3166	None	2010-01-21	24	2	0	0	0	8	9	4	11	11	3	0	0	0	1	0	2	0	0	0	0	0	0	0	1	3	0	52	67.67													0	2.2	1.2	24.54	26.57	28.25
2989	None	2009-08-25	23	0	0	0	0	8	9	4	11	11	1	0	0	0	0	1	0	0	1	1	0	0	0	0	1	3	2	61	61			61	61									0	1.33333	0.666667	22.97	24.88	26.78
5079	None	2013-03-15	28	1	0	0	0	7	3	3	15	10	1	0	0	1	0	0	0	0	0	0	0	0	0	0	0	0	0	43	43													0	2.4	0.8	22.26	25.63	28.99
1781	None	2005-05-13	12	1	0	1	2	7	4	3	7	5	0	0	0	0	0	0	0	0	0	0	0	0	0	0	0	0	0															0	2.25	0.75
5302	None	2013-07-05	28	1	0	0	0	7	5	5	14	14	1	0	1	0	0	0	0	0	0	0	0	0	2	0	0	2	1	33	33									60	70.5			1	2.25	1	30.87	33.7	36.54
2910	None	2009-05-06	36	1	0	0	0	19	13	4	20	15	4	0	0	3	0	1	0	0	0	0	0	0	0	0	1	1	0	47	51.75													1	4.5	1.5	26.54	28.44	30.5
2323	None	2007-06-18	67	3	0	0	1	25	23	5	31	31	2	1	0	1	0	0	0	0	0	1	0	0	0	0	2	6	2	27	34.5													0	2.78571	1.35714	23.54	24.77	25.91
4007	None	2011-06-21	51	2	0	0	0	17	18	5	25	23	2	0	1	1	0	0	0	0	0	0	0	0	4	0	0	1	0	38	42.5									45	70.5			0	2.33333	1.22222	24.25	26.5	28.69
5389	None	2013-09-19	43	1	0	0	0	10	7	4	21	13	1	0	0	0	1	0	0	0	1	0	0	0	2	0	0	4	1	50	50			65	65					51	62.5			0	2.5	1.625	23.73	31.15	36.9
5585	None	2013-12-19	31	1	0	0	0	12	12	5	15	16	2	0	0	2	0	0	0	0	1	0	1	0	0	1	0	0	1	45	45.5			63	63	72	72					45	45	0	2.14286	1.14286	26.1	26.76	27.57
5690	None	2014-02-12	34	1	0	0	0	9	8	6	14	12	0	0	0	0	0	0	0	0	0	0	0	0	0	0	0	0	0															0	2.5	1.16667	20.54	29.31	42.08
413	None	1995-03-02	48	2	0	1	2	14	13	4	16	20	3	0	0	1	0	2	0	0	0	0	0	0	0	0	0	1	1	49	58													0	2.5	1.125	25.72	29.15	32.57
5509	None	2013-11-13	86	1	0	0	0	22	8	6	41	29	3	0	0	1	1	0	1	0	0	1	0	0	1	1	0	4	0	42	56.67									69	69	69	69	2	2	0.785714	27.45	28.77	30.57
4309	None	2011-10-26	45	1	0	0	0	18	17	5	21	24	0	0	0	0	0	0	0	0	2	0	0	1	0	0	2	1	0					48	63			70	70					0	2.6	1.2	27.72	31.17	36.39
817	None	1998-06-12	103	3	0	1	6	41	43	6	51	52	12	0	2	6	0	4	0	0	0	0	0	4	0	0	0	4	3	33	50.17							65	73.25					1	3.07692	1.53846	29.1	31.41	34.04
600	None	1996-06-25	31	0	0	0	3	6	7	3	14	17	0	0	0	0	0	0	0	0	0	0	0	0	0	0	0	0	0															0	5	4
2805	None	2009-02-04	65	1	0	0	0	28	16	6	35	30	1	0	0	0	1	0	0	0	1	0	0	3	0	0	0	4	1	58	58			42	42			68	74.33					0	2.61538	1	25.48	27.77	30.58
3708	None	2010-12-30	75	1	0	0	0	30	38	5	33	42	2	0	0	2	0	0	0	0	0	0	0	0	0	0	1	3	0	45	47													0	2.78571	1.5	26.99	29.8	34.2
1716	None	2005-03-22	60	1	0	0	2	26	19	6	31	28	3	0	0	0	0	0	3	0	0	0	1	1	1	0	0	2	0	77	78					68	68	80	80	57	57			1	2.21429	0.857143	26.9	29.14	31.9
1577	None	2004-08-26	34	1	0	1	0	16	11	5	16	18	3	0	0	0	1	1	1	0	0	1	0	0	0	0	0	0	0	55	65													0	2.25	0.75	26.73	28.48	30.04
3036	None	2009-10-01	44	1	0	0	0	16	15	5	22	20	3	0	1	1	0	1	0	0	0	0	0	1	0	0	0	1	0	34	47.67							87	87					0	2	1	23.24	24.14	25.04
5597	BRCA1	2014-01-02	31	0	2	0	0	7	11	5	12	15	3	0	0	2	1	0	0	0	0	0	0	0	0	1	0	2	1	41	47.67											55	55	0	2.5	1.66667	24.65	27.69	30.95
2550	None	2008-03-18	81	0	0	0	0	16	14	5	28	28	4	0	0	2	0	0	2	0	0	0	0	0	0	0	0	0	0	44	63													0	5	2.27273	33.38	36.27	38.81
4205	None	2011-10-05	19	1	0	0	0	6	7	5	7	12	3	0	0	0	1	2	0	0	0	0	0	0	1	2	0	1	0	50	58.67									61	61	40	50.5	0	2.2	1.6	23.54	24.99	26.54
4181	None	2011-09-19	36	2	0	0	0	13	14	5	16	19	4	0	0	1	2	1	0	0	0	0	0	1	0	0	1	2	0	41	54.5							62	62					0	2.58333	1.25	22.84	25.62	29.02
4182	None	2011-09-19	20	1	0	0	0	9	7	5	10	10	4	0	0	1	2	1	0	0	0	0	0	1	0	0	1	2	0	41	54.5							62	62					0	2.58333	1.25	22.84	25.62	29.02
3352	None	2010-06-28	60	1	0	1	6	24	26	5	31	29	3	0	0	1	0	1	1	0	0	0	0	2	0	3	0	3	1	46	63							62	65			53	57.67	0	4.57143	2.57143	23.93	27.28	29.72
1098	None	2000-09-04	27	1	0	1	3	16	10	4	16	11	0	0	0	0	0	0	0	0	0	0	0	0	0	0	0	0	0															0	2.44444	0.888889
5040	None	2013-02-15	23	1	0	0	0	6	4	5	11	11	1	0	1	0	0	0	0	1	0	0	0	0	0	0	1	0	0	37	37	67	67											1	1.5	0.5	28.4	29.78	31.15
4203	None	2011-10-03	38	1	0	0	0	18	11	5	21	17	0	0	0	0	0	0	0	0	1	0	0	2	0	0	1	2	0					54	54			74	75					0	1.8	0.6	30.33	32.21	34.39
2534	None	2008-02-28	36	1	0	0	0	13	15	6	17	19	3	0	0	2	0	0	1	0	0	0	1	0	2	0	3	1	1	41	54.33					76	76			48	65			0	2	1.125	25.98	27.23	28.48
1111	None	2000-11-24	23	3	0	0	4	5	4	4	12	11	1	0	0	1	0	0	0	0	0	0	0	0	0	0	1	0	0	48	48													0	2	1	25.36	27.12	28.88
1728	None	2005-04-06	56	2	0	0	4	18	18	5	29	25	0	0	0	0	0	0	0	1	1	0	0	0	0	1	2	1	0			51	51	66	66							70	70	0	2.42857	1.42857	31.77	32.23	32.7
5299	None	2013-07-04	12	1	0	0	0	6	3	5	7	5	3	0	0	1	1	1	0	0	0	0	0	0	0	1	0	0	0	42	54.67											59	59	0	1.66667	0.666667	26.02	26.9	27.79
1986	None	2006-04-11	48	2	0	0	3	16	18	5	20	24	1	0	0	0	1	0	0	0	0	0	0	1	0	1	1	2	0	50	50							76	76			58	58	0	3	1.44444	24.46	28.71	33.07
2576	None	2008-05-07	43	2	0	0	0	16	17	5	20	23	0	0	0	0	0	0	0	0	1	0	1	0	0	0	0	1	0					45	45	67	67							0	2.75	1.375	21.32	26.86	30.89
1518	None	2004-06-07	40	3	0	1	2	14	15	5	18	22	5	0	2	0	2	0	1	0	0	0	1	0	1	0	0	0	0	38	54					45	45			42	42			0	3	1.42857	23.89	25.94	28.03
177	None	1992-05-19	20	2	0	1	2	8	6	3	11	9	2	0	0	0	1	0	1	0	0	0	0	0	0	0	4	0	0	53	64.5													0	2.5	1.25	22.58	22.58	22.58
1788	None	2005-05-23	30	2	0	0	0	11	13	6	11	17	4	0	1	1	0	1	1	0	0	0	0	0	0	0	1	3	0	31	57.5													0	1.11111	0.333333	26.05	26.05	26.05
861	None	1998-10-26	66	1	0	0	1	24	25	5	29	35	3	1	1	1	0	0	0	0	0	0	0	0	0	0	0	0	0	20	33													0	2.36364	1.27273	23.91	26.76	30.33
635	None	1996-10-03	68	5	0	1	9	17	14	4	35	33	1	0	0	1	0	0	0	0	0	0	0	0	1	0	6	0	1	44	44									44	44			0	2.375	1	24.06	28.35	26.04
3539	None	2010-09-08	38	2	0	0	0	18	14	5	19	18	0	0	0	0	0	0	0	0	2	0	0	0	0	1	0	4	0					50	50							76	76	0	2.66667	1.22222	23.98	28.38	33.13
3966	None	2011-06-01	31	1	0	0	0	16	9	5	16	14	0	0	0	0	0	0	0	0	0	0	0	0	0	0	0	0	0															0	2.22222	0.666667	24.87	25.44	26
5467	None	2013-10-21	42	1	0	0	0	14	17	5	18	22	4	0	0	0	1	3	0	0	0	0	0	0	1	2	0	1	0	57	59.75									61	61	64	68.5	0	3.5	2.16667	27.35	28.57	29.78
5423	None	2013-10-03	38	1	0	0	0	14	8	5	18	15	2	0	2	0	0	0	0	0	0	0	0	0	1	0	0	2	0	37	38									53	53			0	2.09091	0.727273	24.18	25.56	26.93
2738	BRCA2	2008-11-12	82	2	1	0	0	32	28	6	41	40	2	0	0	1	0	1	0	0	4	0	0	0	0	1	0	1	1	47	54.5			47	61.75							67	67	4	3.23077	1.61539	29.94	33.52	38.2
2811	None	2009-02-09	33	0	0	0	0	19	6	4	20	13	1	0	1	0	0	0	0	0	1	0	0	0	0	0	0	1	0	34	34			41	41									8	2.625	0.5	24.57	28.54	32.42
3141	None	2009-12-22	25	1	0	0	0	8	12	5	10	14	0	0	0	0	0	0	0	0	1	0	0	0	0	0	0	0	0					45	45									0	2.75	1.75	23.9	28.77	33.7
3693	None	2010-12-07	37	2	0	0	0	18	13	6	19	18	2	0	0	0	1	0	1	0	0	1	0	0	1	0	1	2	1	58	66									69	69			0	2.4	0.9	22.07	24.81	27.39
3835	BRCA1	2011-03-15	31	1	1	0	0	9	13	6	14	17	0	0	0	0	0	0	0	0	1	0	1	1	0	1	0	0	1					46	46	75	75	51	51			53	53	0	2.66667	1.66667	25.99	28.68	33.24
4909	None	2012-11-20	49	1	0	0	0	23	17	4	25	24	3	0	0	0	1	0	2	0	0	0	1	0	0	1	1	1	1	59	67.33					89	89					38	38	0	4.25	1.875	22.24	26.76	31.84
5433	None	2013-10-07	53	1	0	0	0	18	11	4	26	26	2	0	0	0	1	1	0	0	1	2	0	2	0	1	1	4	3	52	56.5			55	55			67	74.5			71	71	0	2.45454	1.09091	24.63	27.06	30.07
5624	None	2014-01-09	40	1	0	0	0	9	7	6	14	22	2	0	0	0	1	1	0	0	1	1	0	0	1	0	1	2	1	59	61.5			56	56					62	62			0	2.66667	1.16667	24.9	27.07	29.02
414	BRCA1	1995-02-03	64	2	2	0	3	23	18	5	31	31	2	0	0	1	1	0	0	0	2	0	0	0	1	0	0	2	1	41	45.5			50	54					56	56			0	2.54546	1.18182	26.31	27.11	27.91
1860	None	2005-08-18	28	2	0	0	4	11	8	5	14	12	2	0	0	0	0	1	1	0	1	1	0	0	0	0	0	4	1	66	68.5			58	58									0	2.16667	0.833333	30.34	32.41	33.59
5625	None	2014-01-10	25	0	0	0	0	10	9	4	13	12	2	1	0	0	1	0	0	0	0	0	0	0	0	0	0	0	0	28	39													0	2.75	1.25	24.29	26.45	28.75
2123	None	2006-10-12	131	0	0	0	4	41	36	6	41	37	3	0	0	1	0	0	2	0	0	0	0	1	0	0	0	3	0	47	63.33							71	71					1	3.05	1.35	23.72	26.57	30.18
5512	None	2013-11-13	16	1	0	0	0	7	6	5	8	8	0	0	0	0	0	0	0	0	2	0	0	1	0	0	0	1	0					55	57			70	70					0	1.6	0.8	26.53	26.76	26.98
5725	None	2014-02-26	40	0	0	0	0	13	8	4	15	25	2	0	1	0	0	1	0	0	1	0	0	0	1	0	1	0	0	35	47.5			59	59					67	67			0	2.55556	0.777778	26.49	26.98	27.46
162	None	1992-04-16	15	1	0	0	1	6	8	3	7	8	0	0	0	0	0	0	0	0	0	0	0	0	0	0	0	0	0															0	3	2
4748	None	2012-08-28	38	1	0	0	0	11	12	7	16	21	3	0	0	0	0	1	2	0	0	0	0	1	0	0	0	0	0	66	70.33							75	75					0	2.125	1	23.34	25.46	27.81
4839	None	2012-10-12	40	0	0	0	0	11	8	5	18	22	3	0	1	1	0	1	0	0	0	0	0	0	0	2	0	2	0	39	50											67	67	0	3.14286	1.28571	22.5	25.32	28.92
4882	None	2012-10-29	24	1	0	0	0	5	5	4	11	13	1	0	0	0	0	1	0	0	0	0	0	0	0	0	0	0	0	63	63													0	1.8	1.2	24.65	27.16	29.66
978	BRCA2	1999-10-21	44	5	0	1	5	21	15	6	22	22	3	0	0	2	1	0	0	0	0	0	0	0	0	0	0	2	0	46	48.67													0	2.16667	0.916667	25.7	27.98	30.68
2253	None	2007-05-02	37	2	0	0	0	15	13	5	16	21	3	0	0	2	1	0	0	0	0	0	0	0	0	0	0	1	0	45	48.67													0	2.88889	1.33333	20.79	24.18	26.71
3790	None	2011-02-09	48	1	0	0	0	18	16	5	24	22	5	0	0	2	0	0	3	0	0	0	0	2	0	0	1	1	0	47	74.75							59	65.5					0	2.42857	1.14286	21.59	25.5	28.92
4169	None	2011-09-09	50	2	0	0	0	20	12	5	25	22	4	0	0	0	1	1	2	0	0	0	0	1	1	0	1	1	0	51	66.25							66	66	90	90			0	2.54546	0.636364	23.24	27.54	31.4
603	None	1996-06-27	64	2	0	0	6	27	20	5	35	29	2	1	0	0	1	0	0	1	0	0	0	0	3	0	0	3	0	27	42.5	52	52							8	51.33			0	2.75	1.25	22.54	23.9	25.35
1640	None	2004-11-08	84	4	0	3	4	28	26	6	39	43	7	0	0	2	2	2	1	0	1	1	0	0	1	1	1	1	2	43	56.71			32	32					85	85	70	70	0	2.05882	1.05882	24.93	27.15	29.47
2828	None	2009-02-24	27	0	0	0	0	12	12	5	12	15	2	0	0	1	0	1	0	0	0	0	0	0	0	0	0	4	0	48	57.5													0	2.75	1.25	25.17	26.29	27.42
1212	BRCA1	2002-05-14	78	9	6	4	2	30	25	5	42	36	8	0	0	5	2	0	1	0	1	1	0	2	0	0	0	1	1	40	50.14			56	56			62	68.5					0	2.06667	1.06667	21.74	23.52	25.58
4066	BRCA2	2011-07-13	38	3	2	1	0	18	14	5	18	19	2	0	0	0	1	0	1	1	0	1	1	2	0	0	0	4	2	57	65.5	58	58			63	63	55	60					0	2.08333	0.833333	22.36	25.37	28.4
1226	None	2002-07-18	43	3	0	1	2	23	18	5	24	19	4	0	0	0	2	2	0	0	0	0	0	1	0	0	0	0	0	56	61.75							68	68					0	2.58333	1.08333	24.08	26.76	29.35
1448	None	2004-04-26	38	3	0	0	1	12	16	5	14	21	3	0	1	0	2	0	0	0	0	0	0	0	1	0	0	2	0	30	46.33									63	63			0	2.44444	1.44444	25.89	28.08	29.47
163	None	1989-12-10	24	2	0	1	5	5	6	4	12	11	1	0	0	1	0	0	0	0	0	0	0	0	0	0	1	0	0	47	47													0	2	1	24.46	26.85	29.24
2004	BRCA2	2006-05-17	34	1	0	0	4	10	5	5	13	11	3	0	0	2	1	0	0	0	0	0	0	1	0	0	0	3	0	40	44.33							86	86					0	2	0.714286	30	31	32
3334	None	2010-06-09	38	2	0	0	3	9	21	4	15	23	0	0	0	0	0	0	0	0	0	0	0	6	0	0	0	3	2									23	63					0	3.2	2.4	23.17	25.6	28.14
4502	None	2012-02-29	30	1	0	0	0	12	13	5	14	16	2	0	0	0	1	0	1	0	0	0	0	0	2	0	0	1	2	55	64									67	71			0	2.66667	1.33333	25.87	26.88	27.9
4810	None	2012-10-01	60	0	0	0	0	22	24	5	27	32	3	0	0	0	2	1	0	0	1	0	0	1	1	0	1	3	1	57	58.67			66	66			62	62	57	57			0	3	1.36364	25.33	28.48	31.94
3267	None	2010-03-30	31	2	0	0	0	15	10	5	15	16	3	0	0	0	1	1	1	0	1	0	0	0	0	0	0	3	1	50	63.67			62	62									0	2.33333	0.888889	27.54	29.01	30.48
1712	None	2005-03-17	50	1	0	0	0	20	11	6	25	21	0	0	0	0	0	0	0	0	0	0	0	0	0	0	0	0	0															0	1.90909	0.545455	30.9	30.9	30.9
1522	None	2004-06-09	24	0	0	0	5	14	8	4	14	10	0	0	0	0	0	0	0	0	0	0	0	0	0	0	3	0	0															0	3.8	1.4	31.16	34.18	36.7
5373	None	2013-09-12	31	1	0	0	0	6	10	4	10	21	1	0	0	0	0	1	0	0	0	0	0	2	0	1	1	4	2	62	62							54	57			60	60	0	2.16667	1.16667	27	28.83	30.66
4193	None	2011-09-26	52	1	0	0	0	24	17	6	24	28	3	0	0	0	1	1	1	0	0	1	0	0	0	0	1	1	0	59	65.33													0	2.63636	1	26.84	29.9	32.91
684	None	1997-04-17	84	2	0	1	7	23	27	6	33	45	4	0	0	0	3	1	0	0	1	0	0	0	0	0	1	5	1	50	59.25			68	68									0	2.5	1.21429	25.17	27.96	31.01
53	None	1990-06-26	27	10	0	1	1	14	6	4	15	12	0	0	0	0	0	0	0	0	0	0	0	0	0	0	4	0	0															0	3	0.833333	26.97	30.19	33.49
2254	None	2007-05-02	72	1	0	0	0	14	23	6	25	43	2	0	0	1	0	1	0	0	0	0	1	0	0	0	0	1	0	48	54					48	48							2	2.6	1.4	23.37	24.68	26.74
3545	None	2010-09-09	36	1	0	0	0	15	11	5	17	19	3	0	1	0	0	0	2	0	0	0	0	0	0	0	0	4	1	36	65.33													1	1.76923	0.692308	24.08	25.11	26.2
2175	BRCA1	2007-01-15	159	12	5	7	1	43	63	6	62	87	4	0	3	0	0	1	0	0	1	0	0	1	1	0	0	4	0	35	46			46	46			66	66	70	70			0	2.46154	1.53846	26.49	28.16	30.12
4942	BRCA1	2012-12-06	35	2	1	0	0	11	15	5	16	17	2	0	1	0	0	0	1	0	0	0	0	0	1	0	2	0	0	37	54.5									60	60			0	2	1.2	21.08	23.18	25.31
1663	None	2005-01-03	19	1	0	0	4	11	5	5	12	7	0	0	0	0	0	0	0	0	0	0	0	0	0	0	3	0	0															0	3.25	1.25	22.17	27.61	33.24
2394	None	2007-10-16	38	1	0	0	0	19	9	5	26	11	5	0	2	3	0	0	0	0	0	0	0	1	0	0	0	0	0	35	37.75							80	80					0	4	1.83333	21.59	18.67	22.32
3289	None	2010-04-21	63	0	0	0	5	20	30	5	25	37	3	0	3	0	0	0	0	0	0	2	0	0	4	3	1	3	1	32	33									50	65.5	54	63.33	0	2.92308	1.69231	30.57	32.47	34.73
1321	None	2003-10-08	30	2	0	0	2	13	8	5	15	15	3	0	0	1	2	0	0	0	0	0	0	0	1	0	1	2	1	48	52									78	78			0	2	0.625	27.39	28.75	30.45
2733	None	2008-10-31	33	1	0	0	0	13	15	6	14	19	4	0	0	0	2	2	0	0	0	0	0	0	0	0	0	2	0	54	60													0	2.25	1	25.13	26.4	27.89
2415	None	2007-11-12	42	3	0	0	0	9	5	5	14	15	3	0	1	1	1	0	0	0	0	0	0	0	0	0	1	2	0	35	43.67													0	2.25	1	27.77	30.3	33.39
4888	None	2012-11-05	39	0	0	0	0	9	16	5	14	17	1	0	0	1	0	0	0	0	0	0	0	0	0	3	0	4	0	42	42											64	64	1	2.6	2	27.32	28.1	28.93
3201	None	2010-02-15	100	2	0	0	16	38	38	7	48	49	4	0	0	0	1	3	0	0	0	0	1	1	0	1	3	9	0	52	60.67					46	46	65	65			69	69	0	2.55556	1.22222	24.99	27.84	30.44
777	None	1998-02-13	72	1	0	1	5	28	18	6	35	35	5	0	2	1	0	0	2	0	0	0	0	0	0	1	3	1	1	34	52											43	43	5	2.05556	0.722222	24.54	25.64	27.1
73	None	1990-09-03	22	5	0	1	3	9	11	5	9	13	3	0	0	0	1	2	0	1	0	0	0	0	0	0	1	1	0	59	61.67	40	40											0	2	1.2	30.62	33.17	36.05
4636	None	2012-05-15	68	1	0	0	0	29	19	5	33	26	1	0	0	1	0	0	0	1	0	1	0	3	0	0	1	2	0	44	44	80	80					70	73					0	3.30769	1.23077	26.88	30.61	33.88
3972	BRCA2	2011-06-07	17	1	1	0	0	8	6	5	10	7	1	0	0	0	0	1	0	1	0	0	0	1	0	0	0	2	1	60	60	67	67					67	67					0	1.25	0.75	27.49	27.97	28.46
3577	BRCA2	2010-09-29	53	2	1	0	0	25	16	6	28	23	8	0	4	1	3	0	0	0	0	0	0	1	0	0	3	5	2	30	43.86							75	75					1	3.375	1.5	27	30.34	34.83
4477	None	2012-02-08	39	1	0	0	0	16	12	6	19	19	2	0	0	0	0	2	0	0	0	0	0	0	0	1	1	4	2	62	64.5											8	8	0	2	0.7	26.58	28.78	30.93
1255	None	2003-01-09	19	2	0	0	4	7	11	4	8	11	0	0	0	0	0	0	0	0	0	0	0	0	0	0	0	0	0															0	2.33333	1.66667	23.01	23.55	24.08
551	BRCA2	1996-03-14	44	3	3	0	4	14	11	5	16	15	4	0	0	1	1	0	2	0	0	1	0	0	1	1	0	2	2	44	60.5									57	57	25	25	0	2.22222	0.777778	23.64	25.26	26.68
896	None	1999-03-08	42	0	0	0	4	20	16	5	21	21	0	0	0	0	0	0	0	0	0	0	0	0	0	0	6	0	0															0	3	1.33333	23.73	26.42	29.1
554	BRCA2	1996-03-14	66	7	2	2	4	24	23	6	31	35	4	1	0	0	3	0	0	0	1	1	1	0	0	0	3	3	1	27	48.75			61	61	56	56							0	3.27273	1.72727	24.76	29.58	34.09
1779	None	2005-05-12	60	2	0	1	5	23	19	5	27	32	4	0	2	1	1	0	0	0	0	1	0	0	0	0	0	3	0	34	42.75													2	2.41667	1.08333	26.07	28.71	32.12
2568	None	2008-04-15	28	1	0	0	0	9	6	5	13	15	0	0	0	0	0	0	0	0	2	0	1	0	0	0	0	2	1					65	69.5	74	74							0	1.66667	0.666667	25.03	25.82	26.6
2657	None	2008-07-08	42	0	0	0	0	15	19	5	18	22	2	0	1	0	0	1	0	0	0	0	0	0	1	0	1	2	0	39	51									64	64			0	2.33333	1.22222	24	26.91	29.23
852	None	1998-10-09	29	1	0	1	5	12	9	4	15	14	0	0	0	0	0	0	0	0	0	0	0	0	0	0	0	0	0															0	3.2	1.4
2820	None	2009-02-16	49	0	0	0	0	20	13	5	21	24	1	0	0	0	0	0	1	0	1	0	1	0	0	0	1	2	0	76	76			35	35	87	87							0	2.23077	0.769231	23.85	26.7	29.91
3913	None	2011-04-26	32	2	0	0	0	14	12	6	17	14	1	0	0	0	0	1	0	0	1	0	0	2	0	0	1	3	1	63	63			47	47			58	68					0	2.28571	0.857143	21.72	23.09	24.93
5537	BRCA2	2013-11-21	36	3	2	1	0	13	6	5	19	15	4	0	0	3	0	1	0	1	1	0	0	1	0	0	1	2	0	40	49.25	92	92	64	64			76	76					0	1.9	0.7	24.35	24.76	25.17
5485	None	2013-10-30	38	1	0	0	0	15	12	6	18	20	2	0	0	0	1	0	1	0	1	0	0	0	1	0	0	0	0	53	70.5			67	67					80	80			0	1.91667	0.666667	25.01	26.49	27.88
1809	None	2005-06-27	20	1	0	1	1	9	6	4	11	9	1	0	0	1	0	0	0	0	0	1	0	0	0	0	2	1	0	41	41													0	1.75	0.5	26.26	26.26	26.26
2179	None	2007-01-26	84	1	0	0	0	32	22	6	39	35	1	0	1	0	0	0	0	0	0	2	0	0	0	0	0	1	0	37	37													0	2.23529	0.764706	25.82	28.48	31.47
5382	None	2013-09-17	42	1	0	0	0	18	13	5	21	18	2	0	0	1	0	1	0	0	0	0	0	0	1	0	0	0	0	40	52.5									81	81			6	2.75	1.125	30.48	33.4	36.48
348	None	1994-09-08	18	4	0	1	3	8	4	4	10	8	0	0	0	0	0	0	0	0	0	0	0	0	0	0	5	0	0															0	3.25	0.75	20.88	26.59	29.45
5717	None	2014-02-24	27	3	0	0	0	11	3	4	15	11	3	0	0	2	1	0	0	0	0	0	1	0	0	0	1	0	0	46	48.33					49	49							0	3	0.6	30.97	34.85	38.73
3763	None	2011-01-25	18	2	0	0	0	7	6	5	10	8	2	0	0	0	1	0	1	0	0	0	0	1	0	0	0	3	1	50	62.5							93	93					0	2.33333	1.33333	23.96	26.92	31.91
4852	None	2012-10-22	47	1	0	0	0	15	5	5	26	19	3	0	0	0	1	1	1	0	0	0	0	0	0	0	0	0	0	52	65.67													2	2.44444	0.888889	23.56	25.32	27.08
5576	None	2013-12-13	98	3	0	0	0	20	12	6	40	46	4	0	0	2	1	0	1	0	0	0	0	0	0	3	0	4	0	40	54											66	67.33	0	2.82353	1.17647	20.17	23.36	27.16
963	None	1999-09-09	43	1	0	1	2	18	24	5	18	25	3	0	0	0	0	2	1	0	0	0	0	0	0	0	0	0	0	62	66													0	3	1.875	21	26.42	34
3259	None	2010-03-24	49	1	0	0	10	26	16	6	27	22	5	0	0	1	0	4	0	0	0	1	1	0	0	1	1	3	0	49	61					65	65					46	46	0	2.90909	1.18182	23.82	25.86	28.64
4847	None	2012-10-18	58	1	0	0	0	22	14	6	32	25	3	0	2	0	0	0	1	0	0	1	0	1	2	1	0	2	0	30	46							50	50	58	73.5	64	64	0	2.36364	0.818182	21.4	23.92	27.78
4662	None	2012-06-01	25	1	0	0	0	6	10	5	13	12	2	0	0	0	2	0	0	0	0	0	1	0	0	1	1	2	0	51	53.5					56	56					56	56	0	1.6	0.8	21.26	21.26	21.26
536	None	1996-02-16	16	2	0	0	3	6	1	3	11	5	0	0	0	0	0	0	0	0	0	0	0	0	0	0	0	0	0															0	2.5	0
2514	None	2008-02-05	78	4	0	0	0	27	29	6	37	40	6	0	1	0	2	0	3	0	1	0	0	0	0	0	0	1	2	33	66.4			87	87									0	2.46154	1.15385	25.6	29.5	34.04
3123	None	2009-12-02	56	4	0	0	0	22	24	6	25	30	3	0	0	3	0	0	0	0	0	0	0	0	0	0	0	0	0	45	46													0	2.53846	1.15385	25.61	29.3	33.15
2689	None	2008-09-19	642	5	0	1	0	195	169	7	285	284	0	0	0	0	0	0	0	0	0	0	0	0	0	0	0	0	0															0	2.72222	1.28889	23.3	27.69	31.71
3688	None	2010-12-06	84	1	0	0	0	39	27	5	45	39	2	0	1	1	0	0	0	0	0	0	0	0	0	1	0	0	0	35	39.5											53	53	0	3.61538	1.53846	23.85	26.46	29.5
3665	BRCA1	2010-11-24	91	2	1	1	0	28	38	5	37	46	1	0	1	0	0	0	0	0	0	0	0	0	0	3	1	2	0	34	34											56	68	0	3.125	1.75	24.41	27.95	31.8
5671	None	2014-01-31	89	1	0	0	0	30	30	5	38	41	4	0	1	0	1	1	1	0	0	1	0	0	0	0	0	3	0	38	61.75													0	3.28571	1.42857	21.95	27.67	35.81
3306	None	2010-05-17	22	1	0	0	3	14	7	4	15	7	1	1	0	0	0	0	0	0	0	0	0	0	0	1	0	2	0	25	25											42	42	0	3	1	26.96	29.77	32.58
1319	None	2003-10-08	24	2	0	0	1	9	10	5	10	13	5	0	0	1	3	0	1	0	0	0	1	0	1	1	0	0	1	48	57.5					68	68			61	61	79	79	0	2.8	1.2	24.33	26.63	28.69
1549	None	2004-07-15	57	1	0	0	1	17	12	6	28	23	3	0	0	2	1	0	0	0	0	0	0	0	0	1	0	1	1	49	53											91	91	0	2.55556	0.888889	26.25	27.58	29.05
1048	None	2000-04-13	14	1	0	1	1	6	8	3	6	8	0	0	0	0	0	0	0	0	0	0	0	0	0	0	0	0	0															0	3.33333	2
1650	None	2004-12-03	57	2	0	0	1	26	19	6	29	28	3	0	0	1	1	1	0	0	0	1	1	1	0	0	1	0	0	40	50					60	60	82	82					0	2.52941	1.05882	25.68	28.64	30.68
1660	None	2004-12-21	23	1	0	0	2	8	13	6	10	13	3	0	0	1	1	1	0	0	0	1	1	1	0	0	1	0	0	40	50					60	60	82	82					0	2.52941	1.05882	25.68	28.64	30.68
3611	None	2010-10-19	45	1	0	0	1	20	14	5	26	19	3	0	0	1	1	1	0	0	0	0	0	1	0	0	0	4	1	40	54.33							88	88					0	2.28571	1.14286	25.21	27.06	29.24
5378	None	2013-09-16	52	1	0	0	0	12	16	5	22	21	2	0	0	1	1	0	0	0	0	0	0	0	0	1	0	0	0	48	51											52	52	0	2.8	1.6	26.16	27.51	28.87
489	None	1995-11-07	32	0	0	0	4	8	5	3	16	16	0	0	0	0	0	0	0	0	0	0	0	0	0	0	0	0	0															0	2.66667	1
1871	None	2005-08-29	37	5	0	0	1	12	13	6	15	22	3	0	1	1	1	0	0	0	0	0	0	0	0	0	0	1	0	30	44.67													0	2.25	0.875	23.19	26.13	29.07
2430	None	2007-11-20	31	3	0	0	0	10	9	5	14	13	3	0	0	1	1	1	0	0	0	0	0	0	1	0	0	0	0	45	51.67									88	88			0	3.42857	2	26.05	27.47	28.97
3810	None	2011-02-23	40	1	0	0	0	16	14	4	19	21	4	0	0	2	1	0	1	0	1	0	0	1	0	0	0	2	0	41	54.33			30	30			61	61					0	2	0.8	24.88	26.3	27.72
1021	BRCA1	2000-03-10	49	10	4	6	3	17	16	5	25	23	6	1	5	0	0	0	0	0	0	0	0	0	0	0	1	1	0	26	32.8													0	2.125	1	22.86	23.68	24.69
3596	None	2010-10-08	93	1	0	0	0	21	28	6	30	41	3	0	0	2	0	1	0	0	0	0	0	0	0	0	2	8	1	48	52.33													0	2.53333	1.33333	23.46	25.1	26.99
5794	BRCA1	2014-04-10	88	1	0	0	0	19	12	4	36	23	6	0	3	3	0	0	0	0	2	1	0	0	0	0	0	5	3	33	41.2			56	60									0	2.5	1.28571	24.67	29.88	35.33
2577	BRCA2	2008-05-07	47	3	1	2	0	21	17	5	25	22	4	0	2	0	0	1	1	0	0	0	1	0	1	0	0	4	2	36	59.67					83	83			78	78			0	3.57143	1.57143	24.07	29.17	36.41
3249	BRCA2	2010-03-19	45	13	7	4	0	11	23	5	15	30	5	0	3	0	0	2	0	0	0	0	0	0	0	0	1	1	0	32	46.4													0	3	2	23.78	26.57	29.34
2655	None	2008-07-07	146	1	0	0	0	49	54	6	69	72	2	0	1	0	0	1	0	0	0	0	0	1	0	1	0	3	0	36	48							88	88			43	43	0	2.40741	1.22222	25.33	28.39	31.23
550	None	1996-03-07	45	1	0	0	8	13	9	4	26	19	0	0	0	0	0	0	0	0	0	0	0	0	0	0	0	0	0															0	3.5	1.5
3312	None	2010-05-20	20	1	0	0	1	9	4	5	9	10	2	0	0	2	0	0	0	0	0	0	0	0	0	1	0	0	0	41	43											89	89	0	1.66667	0.333333	24.7	27.74	32
2336	None	2007-07-12	70	4	0	0	0	32	23	5	36	32	3	0	0	1	2	0	0	0	2	1	0	0	0	0	0	2	0	43	51			36	55									0	2.69231	0.923077	26.4	27.91	29.87
2823	None	2009-02-20	34	2	0	0	0	15	10	4	16	18	1	0	0	1	0	0	0	0	1	0	0	0	0	0	0	0	0	41	41			73	73									0	2.55556	1	25.42	27.89	30.96
4672	None	2012-06-06	27	1	0	0	0	10	10	4	13	14	3	0	1	0	1	0	1	0	0	0	0	0	0	0	0	1	1	38	58													0	2.6	1	23.34	23.71	24.08
669	None	1997-01-16	80	1	0	1	8	24	33	5	36	42	4	0	2	1	0	1	0	0	0	2	1	0	2	1	0	3	2	39	48.33					46	51			42	54.5	41	41	3	2.90909	1.63636	22.44	25.69	29.69
5230	None	2013-05-28	31	0	0	0	0	7	9	4	16	15	0	0	0	0	0	0	0	0	1	0	1	0	1	0	0	1	0					52	52	80	80			78	78			0	2.33333	1.33333	24.17	24.99	25.81
2841	None	2009-03-02	90	0	0	1	0	43	23	6	47	43	13	2	0	0	4	7	0	0	0	0	1	1	0	1	0	1	0	26	53.77					62	62	62	62			62	62	0	3.46154	1.23077	25.93	28.77	32.91
3359	BRCA2	2010-06-29	69	3	2	1	5	27	24	5	33	34	1	0	0	0	1	0	0	0	0	0	1	0	0	0	2	4	1	51	51					40	40							0	2.53846	1	21.32	24.88	28.45
1925	None	2005-11-10	33	0	0	0	0	15	11	5	19	14	2	0	0	2	0	0	0	0	0	0	0	0	0	0	0	3	1	41	41													0	2.66667	1	25.29	28.58	31.43
4022	None	2011-06-27	30	1	0	0	0	16	8	5	16	14	2	0	1	0	0	1	0	0	0	0	0	0	1	0	0	1	0	31	49									82	82			0	2.22222	0.666667	24	25.82	27.53
494	None	1995-11-23	52	6	1	2	5	14	20	5	20	27	3	0	2	0	1	0	0	0	0	0	0	2	1	0	0	2	0	38	48.5							71	73.5	45	45			0	2.125	1.5	23.36	25.02	26.81
5322	None	2013-07-15	45	1	0	0	0	15	8	5	28	17	0	0	0	0	0	0	0	0	0	0	0	0	0	0	0	0	0															0	2.2	1.06667	24.54	26.09	27.5
5445	None	2013-10-14	72	0	0	0	0	26	25	5	35	33	5	0	0	2	1	2	0	0	0	0	0	0	0	0	5	2	1	45	55													0	2.83333	1.33333	25.55	30.1	35.07
1658	None	2004-12-20	22	1	0	0	2	7	8	6	10	12	3	0	0	0	0	3	0	0	2	0	0	0	0	0	0	0	1	60	62			60	69.5									0	1.5	0.5	26.14	29.33	32.52
1457	None	2004-05-03	50	3	0	1	3	19	14	5	24	23	2	0	0	1	1	0	0	0	2	0	0	0	2	0	0	1	1	49	51			51	51.5					52	63			0	2	0.6	28.51	30.36	32.21
3548	None	2010-09-10	50	1	0	0	0	19	16	5	21	27	4	0	0	1	0	2	1	0	0	1	0	0	0	0	1	0	1	46	62													0	3.7	1.6	20.51	24.56	29.58
2180	None	2007-01-26	170	5	0	0	1	49	46	7	57	64	5	0	0	2	1	2	0	0	0	2	0	0	2	0	1	5	2	42	56.8									66	67			1	2.04762	0.809524	22.77	25.14	27.85
3553	None	2010-09-16	77	5	0	0	0	23	31	5	36	41	2	0	0	2	0	0	0	0	0	0	0	3	1	1	0	4	1	43	45							70	77	93	93	65	65	0	2.90909	1.90909	23.27	25.73	23.79
2203	None	2007-02-26	229	2	0	0	1	54	51	6	54	52	0	0	0	0	0	0	0	0	2	1	0	0	0	1	0	2	0					31	49.5							56	56	0	2.27273	1.0303	25.15	27.55	30.13
3254	None	2010-03-19	64	2	0	0	2	20	24	6	25	36	4	0	0	0	0	2	2	0	0	0	1	0	0	0	2	4	1	65	70.75					68	68							0	2	1	27.93	30.67	33.65
2692	None	2008-09-24	24	1	0	0	0	8	10	5	10	13	2	0	0	1	1	0	0	0	0	0	0	0	0	0	0	4	1	45	51.5													0	3	1.75	25.88	28.83	31.33
790	None	1998-04-10	59	6	0	2	9	24	22	4	31	26	6	0	2	2	2	0	0	0	0	0	0	0	2	2	1	2	1	31	44.17									52	64	59	69	2	3.75	1.75	25.14	28.29	32.49
5448	None	2013-10-15	46	2	0	0	0	20	14	6	23	23	4	0	0	2	0	1	1	0	0	0	0	0	0	0	0	1	0	44	57.75													0	2.08333	0.75	23.49	25.63	27.68
920	None	1999-05-06	29	2	0	1	3	13	10	5	15	14	0	0	0	0	0	0	0	0	2	0	0	0	0	0	0	1	0					45	60									0	2.42857	1.28571	22.32	24.17	25.77
2497	BRCA1	2008-01-18	51	3	1	0	2	18	15	5	23	24	3	0	0	3	0	0	0	0	2	0	0	0	0	0	0	1	0	41	42.5			48	62									0	2.25	0.916667	24.98	27.97	30.97
2454	None	2007-11-29	89	2	0	0	0	14	26	6	35	38	6	0	1	1	1	3	0	0	0	0	0	0	1	2	6	0	1	39	55									43	43	60	65	0	4.3	2.8	22.57	24.86	27.83
598	None	1996-06-25	17	0	0	0	2	8	3	4	11	6	0	0	0	0	0	0	0	0	0	0	0	0	0	0	0	0	0															0	3	1
16	None	1989-01-16	17	6	0	0	2	9	4	4	10	7	0	0	0	0	0	0	0	0	0	0	0	0	0	0	2	0	0															0	2	0.75
425	None	1995-04-06	47	16	0	2	3	14	20	5	23	24	2	0	0	1	1	0	0	1	0	0	1	0	0	0	0	2	0	46	50	64	64			41	41							0	3.2	2	24.69	29.45	33.57
1736	BRCA1	2005-04-11	52	1	0	1	0	17	15	6	22	25	4	0	1	1	1	1	0	0	1	1	0	0	0	0	0	3	2	37	49.75			70	70									0	2.3	0.9	21.39	23.68	26.96
2053	BRCA1	2006-09-12	67	3	1	1	8	21	19	6	26	31	4	0	1	2	1	0	0	0	0	0	0	0	4	1	1	2	0	37	43.67									55	62.75	54	54	0	2.75	1.25	25.1	27.38	30.4
5255	None	2013-06-10	41	2	0	0	0	15	7	5	22	14	4	0	1	1	1	1	0	0	1	0	0	0	0	1	0	2	1	39	50			73	73							72	72	0	2	0.6	27.52	29.79	32.53
2213	None	2007-03-13	35	2	0	0	0	11	11	5	16	19	6	0	0	2	0	2	2	0	0	0	0	0	0	0	0	1	0	47	63.6													0	4.14286	2	23.15	24.24	31.44
2962	None	2009-06-26	56	0	0	0	0	26	26	3	27	29	3	0	0	1	1	0	1	0	0	2	0	0	0	2	2	5	2	48	57.33											51	52.5	0	4.375	2	19.97	24.88	29.47
4321	BRCA1	2011-11-02	42	2	1	2	0	17	12	5	22	20	7	0	3	0	1	2	1	0	1	0	0	0	0	1	0	0	0	35	53			53	53							80	80	0	2	0.636364	23.92	27.67	33.77
5499	None	2013-11-06	39	1	0	0	0	12	6	6	17	17	3	0	0	2	0	0	1	0	0	0	0	0	1	0	0	2	0	45	55.67									57	57			0	2.25	0.875	24.17	26.11	28.33
4840	None	2012-10-12	39	1	0	0	0	17	11	4	18	14	3	0	0	0	2	1	0	0	1	0	0	1	0	0	0	5	0	50	55.33			64	64			73	73					0	2.375	0.75	26.01	27.82	29.87
2264	BRCA1	2007-05-11	59	5	3	2	0	12	6	6	33	24	3	0	1	1	0	0	1	0	1	0	0	0	0	1	1	3	1	33	50.67			71	71							52	52	0	1.5	0.5	27.7	28.03	28.36
5279	None	2013-06-26	35	1	0	0	0	11	6	5	20	15	0	0	0	0	0	0	0	0	1	0	0	1	1	2	2	1	1					29	29			81	81	55	55	58	61.5	0	2.2	1	18	19.25	20.5
3527	BRCA1	2010-09-02	40	2	1	1	0	13	16	6	17	21	3	0	1	1	1	0	0	0	2	0	0	0	0	0	0	2	0	39	44			44	47.5									0	2.125	0.875	26.16	28.88	31.98
3874	BRCA1	2010-09-07	29	2	1	0	0	15	5	6	16	12	3	0	1	1	1	0	0	0	2	0	0	0	0	0	0	2	0	39	44			44	47.5									0	2.125	0.875	26.16	28.88	31.98
2429	None	2005-04-25	148	2	0	1	0	22	29	6	42	49	3	0	0	1	2	0	0	1	0	0	0	4	0	1	0	1	1	43	51	47	47					71	79.75			53	53	0	2.29412	1.41176	26.27	29.9	33.99
469	BRCA1	1995-08-24	26	5	4	1	1	11	8	6	14	12	4	0	1	1	1	0	1	0	1	0	0	0	0	0	0	0	1	35	52.25			50	50									0	1.71429	0.714286	26.15	27.83	30.19
3528	None	2010-08-08	43	1	0	0	0	16	11	6	18	22	3	0	0	0	0	2	1	0	0	0	0	0	0	1	0	1	0	60	65.33											45	45	0	2.18182	0.818182	23.16	24.91	27.08
2736	BRCA2	2008-11-10	38	1	1	0	0	13	15	6	19	18	3	0	0	1	0	2	0	0	0	0	0	3	0	0	4	0	0	45	56.33							56	61					0	2.3	1.2	26.06	27.33	27.96
4681	None	2012-06-11	34	1	0	0	0	12	10	4	15	17	4	0	1	2	1	0	0	0	0	0	0	0	0	0	0	0	0	32	43.25													0	2.33333	1.16667	24.56	26.27	28.34
5051	None	2013-02-25	41	1	0	0	0	10	10	5	17	24	4	1	0	1	0	0	2	0	0	0	0	1	0	1	0	1	0	25	60.75							72	72			87	87	0	2.11111	1	26.13	28.13	30.14
2420	None	2007-11-15	46	2	0	0	0	9	3	4	21	19	3	0	0	1	2	0	0	0	0	0	0	0	0	1	0	0	0	42	50.33											45	45	1	2.71429	1	26.87	31.53	36.32
1092	None	2000-07-20	13	1	0	1	5	11	2	3	11	2	0	0	0	0	0	0	0	0	0	0	0	0	0	0	0	0	0															0	2.2	0.2
2987	None	2009-08-20	43	1	0	0	0	16	17	5	17	25	3	0	1	1	1	0	0	0	0	1	0	0	0	0	0	5	1	32	43.33													0	2.7	1.3	20	24.41	28.78
2458	BRCA2	2007-12-03	40	1	2	0	0	15	4	6	21	10	1	0	0	0	1	0	0	0	4	0	0	0	0	0	0	1	0	56	56			50	66.5									0	1.875	0.5	25.25	27	28.75
3642	None	2010-11-09	56	1	0	1	0	10	10	6	25	25	1	0	0	0	1	0	0	0	0	0	0	0	0	0	0	2	0	50	50													0	3.77778	1.88889	26.29	19.37	36.45
5430	None	2013-10-07	20	1	0	0	0	9	4	4	12	7	3	0	0	2	0	1	0	0	0	0	0	0	1	1	0	2	1	45	53.33									73	73	71	71	0	1.57143	0.571429	26.31	27.5	28.69
2622	BRCA1	2008-06-25	19	5	3	1	0	8	6	4	9	10	3	0	0	1	1	1	0	0	0	0	0	0	0	0	0	0	0	43	54.67													0	2	0.6	26.48	27.6	28.71
5523	None	2013-11-18	47	1	0	0	0	9	5	5	21	19	6	0	1	1	2	2	0	0	0	0	0	0	0	0	0	0	1	33	52.8													0	4.42857	2	23.41	29.91	36.41
3689	None	2010-12-06	51	3	0	0	0	24	14	5	28	21	3	0	0	2	0	1	0	0	0	0	0	0	0	0	0	9	1	41	52.5													0	2.8	0.7	25.54	31.45	38.66
493	BRCA2	1995-11-16	206	24	6	13	0	48	47	6	98	106	6	1	0	4	0	0	1	0	2	0	0	0	0	0	0	5	2	27	47.33			44	61.5									0	2.55	1.2	23.55	26.48	30.18
2055	None	2006-09-14	62	0	0	0	1	21	20	4	30	30	3	1	0	0	2	0	0	0	0	0	0	0	0	0	0	0	0	25	47.33													0	3.5	1.7	22.55	26.24	31.37
1648	None	2004-11-29	65	1	0	0	0	14	19	6	15	20	2	1	0	0	0	0	1	0	0	0	0	0	0	1	0	1	0	22	50.5											79	79	0	1.8	1.3	21.4	23.57	26.4
1882	BRCA1	2005-09-12	65	1	1	0	7	23	11	5	32	33	5	0	3	0	2	0	0	0	2	0	0	0	0	2	0	0	0	38	45.5			54	54.5							60	60	0	2.35714	0.714286	24.39	26.64	28.89
5472	None	2013-10-22	118	1	0	0	0	20	16	4	49	60	0	0	0	0	0	0	0	0	0	0	0	0	0	0	0	0	0															0	3.38462	1.23077	25	29.6	34
2363	None	2007-09-10	24	2	0	0	0	9	8	4	10	14	2	0	0	1	0	1	0	0	0	1	0	0	0	0	0	2	1	40	53													0	2.6	1	26.18	27.2	28.22
4971	None	2013-01-08	74	1	0	0	0	12	14	6	42	32	3	0	1	1	0	0	1	0	0	0	0	0	0	0	1	1	0	36	53.67													0	2.36364	1.27273	29	30.23	31.76
3744	None	2011-01-13	63	1	0	0	0	23	29	5	26	36	5	0	1	0	2	0	2	0	0	0	0	2	0	1	2	9	0	35	64.8							70	74.5			59	59	0	5	3	21.72	27.36	32.87
1776	None	2005-05-11	11	1	1	1	2	10	1	3	10	1	0	0	0	0	0	0	0	0	0	0	0	0	0	0	0	0	0															0	2	0.2
4665	None	2012-06-01	42	1	0	0	0	18	17	5	22	20	3	0	0	1	1	1	0	0	0	0	0	0	0	0	1	3	0	49	57.67													0	3	1.14286	24.72	28.35	31.71
591	None	1996-05-30	27	2	0	0	3	5	3	2	14	13	0	0	0	0	0	0	0	0	0	0	0	0	0	0	2	0	0															1	6	2	18.49	26.66	33.83
1873	None	2005-08-29	50	2	0	1	1	16	14	4	23	23	3	0	1	0	2	0	0	0	0	0	0	0	0	1	0	0	0	36	48											73	73	8	2	0.909091	24.45	26.92	29.79
1141	BRCA1	2001-04-04	10	2	2	0	2	8	2	3	8	2	0	0	0	0	0	0	0	0	0	0	0	0	0	0	4	0	0															0	4	0.5
3338	None	2010-06-10	28	1	0	0	0	10	10	6	13	15	1	0	0	0	0	0	1	0	2	0	0	0	1	0	0	0	1	70	70			49	58.5					66	66			0	1.83333	0.666667	21.51	25.74	34.46
5386	None	2013-09-18	36	1	0	0	0	8	8	4	14	14	2	0	1	0	1	0	0	0	0	0	0	0	1	0	0	1	0	38	44									80	80			0	2.14286	1	29.26	30.61	31.97
2984	None	2009-08-19	34	0	0	0	0	10	12	5	14	16	2	0	0	2	0	0	0	0	0	0	0	2	0	0	0	0	0	45	46							60	60					0	2	0.6	24.7	26.1	27.36
961	None	1999-09-03	44	3	0	1	3	17	17	6	21	23	5	1	1	1	0	1	1	0	0	0	0	1	0	0	0	2	0	26	48.4							65	65					1	2.375	1	25.28	27.3	29.56
2730	None	2008-10-27	122	1	0	0	0	42	38	6	57	62	1	0	0	0	0	0	1	0	1	0	0	0	0	2	2	2	0	80	80			73	73							55	57.5	0	1.92308	0.884615	25.12	27.16	29.18
1274	None	2003-04-24	18	2	0	1	2	7	7	6	9	9	2	0	0	1	1	0	0	0	0	0	0	0	0	0	0	1	0	42	48													0	1.75	0.75	22.43	23.98	25.91
2866	None	2009-03-23	28	2	0	0	0	13	11	4	13	15	3	0	1	0	0	1	1	0	0	0	0	0	1	0	0	1	1	35	57.67									45	45			0	2	1	24.34	26.34	28.61
2271	None	2007-05-29	29	1	0	0	1	11	9	5	16	13	1	0	0	1	0	0	0	0	0	0	0	0	0	0	0	1	0	41	41													0	1.75	0.75	22.85	23.88	24.91
3956	BRCA2	2011-05-26	30	1	1	0	0	12	6	5	13	16	3	0	0	0	2	0	1	0	0	0	1	0	0	0	0	4	1	51	62.67					88	88							0	2	0.5	23.28	24.78	26.11
3492	None	2010-07-07	55	0	0	0	0	9	8	4	28	27	2	0	1	0	0	1	0	0	0	0	0	1	1	1	0	2	1	39	53.5							62	62	66	66	69	69	0	3.4	1.6	27.45	31.11	35.44
4948	None	2012-12-11	34	1	0	0	0	10	5	4	15	17	5	0	0	1	0	1	3	0	0	0	0	2	0	0	0	2	0	47	67.5							68	73					0	2.375	0.875	26.6	30.29	34.27
2031	None	2006-07-06	54	2	0	0	0	14	14	5	24	19	3	0	0	0	1	0	2	0	0	1	0	1	0	1	0	2	0	58	66							58	58			72	72	0	2.18182	1.09091	21.98	24.85	27.72
1342	None	2003-12-17	34	2	0	1	1	18	12	5	19	15	3	0	0	0	2	0	1	0	0	0	0	0	0	0	0	4	0	53	59													0	2.28571	1	29.24	32.36	35.61
4759	None	2012-09-06	39	1	0	0	0	11	7	6	21	16	4	0	0	1	3	0	0	0	0	0	0	0	0	0	0	0	0	47	55.25													1	1.85714	0.857143	30.78	31.45	32.11
2130	None	2006-10-27	43	1	0	0	2	7	8	5	18	23	6	0	1	1	1	2	1	0	0	0	0	1	0	0	0	0	2	30	51.4							81	81					0	2.66667	1.33333	22.35	24.25	25.73
2668	None	2008-08-26	57	2	0	0	0	10	10	5	29	24	0	0	0	0	0	0	0	0	0	0	0	0	0	1	0	0	0													80	80	0	2.5	1.5	28.4	29.57	30.73
1095	None	2000-07-20	12	1	0	1	3	6	6	3	6	6	0	0	0	0	0	0	0	0	0	0	0	0	0	0	0	0	0															0	4.5	2.5
640	None	1996-10-17	77	2	0	1	13	24	19	5	37	32	0	0	0	0	0	0	0	0	0	0	0	0	0	0	0	0	0															2	3.16667	1.5	24.45	28.15	33.38
5450	None	2013-10-16	45	1	0	0	0	11	2	5	22	16	3	0	0	0	0	3	0	0	1	0	0	0	0	0	0	0	0	60	63			60	60									0	2.375	0.625	23.88	27.46	31.77
166	None	1992-04-16	14	1	0	1	4	5	3	4	6	8	1	0	0	1	0	0	0	0	0	0	0	0	0	0	3	0	0	48	48													0	2	0.666667	25.72	30.29	38.37
3817	None	2011-02-25	49	3	0	0	0	14	21	5	24	25	3	0	1	1	0	1	0	0	0	0	0	1	2	1	0	1	1	31	46.33							59	59	79	79	77	77	0	1.71429	1	21.19	24.76	30.58
2852	None	2009-03-11	74	1	0	0	0	27	25	5	36	38	3	0	0	1	0	2	0	0	0	0	0	1	0	0	0	2	0	47	54.5							70	70					0	2.75	1.16667	24.5	26.39	28.36
2418	None	2007-11-15	60	1	0	0	0	14	20	5	21	32	3	0	0	0	2	0	1	0	0	0	0	0	0	0	0	4	1	50	60													0	2.7	1.4	25.21	27.62	30.66
4204	None	2011-10-04	25	1	0	0	0	12	7	5	13	12	3	0	0	2	0	0	1	0	0	0	0	0	0	0	0	3	1	46	57													0	2.625	1.375	27.41	29.26	31.33
1290	None	2003-08-21	40	2	0	0	0	6	5	4	16	20	1	0	0	0	0	1	0	1	0	1	0	0	0	0	1	2	2	62	62	67	67											0	2.25	0.75	21	24.24	27.69
4021	None	2011-06-27	46	1	0	0	0	17	18	4	22	24	2	0	0	1	0	0	1	0	0	0	1	1	0	0	0	1	0	42	59.5					38	38	81	81					0	2.5	1.375	24.36	28.29	32.64
2567	None	2008-04-15	83	3	0	0	1	29	22	5	41	42	4	0	0	1	0	3	0	1	0	0	0	0	0	0	0	2	0	45	57	66	66											0	3.33333	1.25	23.54	26.9	30.74
3768	None	2011-01-27	38	1	0	0	0	12	15	5	15	22	3	0	0	1	0	2	0	0	1	0	0	0	1	0	0	0	0	41	56			64	64					79	79			0	2.22222	1.33333	26.8	27.92	29
2697	None	2008-10-03	100	1	0	0	0	35	35	7	48	52	0	0	0	0	0	0	0	0	0	0	0	0	0	0	0	0	0															0	2.44444	1.22222	23	27.41	33
2990	None	2009-08-25	70	3	0	0	0	22	21	6	31	36	6	0	0	1	4	0	1	0	0	0	0	0	2	0	0	4	1	48	57.17									24	33			0	2.25	1	21.91	24.93	28.54
2765	None	2008-12-29	28	1	0	0	0	12	10	6	13	15	3	0	0	2	1	0	0	0	0	0	0	1	0	0	0	1	0	43	51							70	70					0	2.66667	1.33333	26.74	30.31	33.62
2939	None	2009-06-04	27	3	0	0	0	12	8	5	15	12	3	0	0	1	1	1	0	0	0	0	0	0	0	0	0	0	0	41	54													0	2	0.833333	23.8	24.84	25.82
2918	None	2009-05-15	45	1	0	0	0	17	17	6	22	23	4	0	0	1	1	0	2	0	0	0	0	0	0	0	1	0	0	44	68.75													0	2.125	0.875	24.45	31.34	38.8
5471	None	2013-10-22	50	1	0	0	0	23	15	5	26	24	2	0	0	1	0	0	1	0	1	0	0	1	0	0	1	2	1	47	63			64	64			80	80					0	2.41667	0.916667	23.39	26.55	29.82
1261	None	2003-02-17	20	1	0	0	2	8	8	4	9	10	1	0	0	0	1	0	0	0	2	0	0	0	0	0	0	0	0	50	50			62	66									0	2.4	1.4	24.4	25.21	26.01
4579	None	2012-03-27	59	1	0	0	0	16	19	7	23	29	3	0	0	0	2	1	0	1	0	0	1	2	0	1	1	1	2	50	57	72	72			72	72	64	70			85	85	0	2	1.08333	24.05	27.14	30.54
667	None	1997-01-09	190	1	0	0	4	77	75	7	90	100	6	0	0	0	4	0	2	0	0	1	0	0	0	0	0	4	1	51	65.6													0	3.2	1.63333	27.18	30.63	34.77
2662	None	2008-08-11	38	3	0	0	0	6	8	5	16	21	2	0	1	0	0	0	1	0	0	0	0	0	0	0	0	1	0	34	57.5													0	1.6	0.8	21.46	22.78	24.66
561	None	1996-04-04	23	0	0	0	0	5	3	3	14	9	0	0	0	0	0	0	0	0	0	0	0	0	0	0	0	0	0															0	2.5	1
1896	None	2005-10-03	128	3	0	0	0	46	39	7	64	64	8	0	0	1	3	3	1	0	0	1	0	2	0	1	0	5	4	43	58.75							75	80			71	71	0	2.05556	1	25.8	27.32	28.81
2255	None	2007-05-02	74	5	0	2	0	28	24	5	32	41	4	0	2	0	1	1	0	0	0	1	0	1	0	0	0	6	2	38	48							78	78					10	2.66667	1.13333	21.04	25.06	30.05
5645	None	2014-01-20	24	0	0	0	0	10	5	4	12	10	1	0	1	0	0	0	0	0	0	0	0	0	0	1	0	0	0	34	34											38	38	0	2.75	1	20.67	24.05	28.48
1389	BRCA1	2004-01-26	79	3	3	2	6	23	14	5	34	26	6	0	0	4	1	1	0	1	2	0	0	0	1	0	1	1	1	40	48.2	40	40	44	47					16	16			0	2.5	1.1875	25.3	27.85	31.4
2028	None	2006-06-29	45	2	0	0	0	14	14	5	22	18	4	0	1	0	3	0	0	0	0	0	0	0	0	0	0	1	1	34	49.75													0	2.14286	1.14286	21.73	23.41	25.75
4424	None	2012-01-06	27	2	0	0	0	10	7	5	13	14	3	0	0	1	0	2	0	0	0	0	0	0	0	0	0	0	0	40	53.33													0	1.85714	0.714286	22.84	25.17	27.24
1265	None	2003-03-06	28	2	0	1	0	8	10	5	12	14	1	0	0	1	0	0	0	0	1	0	0	0	0	0	0	0	0	42	42			46	46									0	2.33333	1.33333	24.92	27.16	29.49
1085	None	2000-07-20	23	1	0	1	1	13	9	4	14	9	0	0	0	0	0	0	0	0	0	0	0	0	0	0	0	0	0															0	3	2
5666	None	2014-01-29	63	1	0	0	0	15	14	5	20	32	3	0	0	0	1	2	0	0	0	0	0	1	0	0	1	2	0	50	61.67							70	70					0	3	1.25	22.81	26.14	30.7
1337	None	2003-11-25	42	2	0	0	2	25	8	7	29	13	6	0	0	1	4	1	0	0	0	0	0	0	1	0	0	1	0	41	53.4									54	54			0	1.53333	0.333333	25.43	26.92	28.9
1499	None	2004-05-17	39	2	0	0	7	7	7	7	16	19	1	0	0	0	0	1	0	0	0	0	0	2	0	0	0	0	0	60	60							83	83					0	2	1.25	28.9	30.96	33.57
4151	None	2011-09-01	68	1	0	0	0	26	26	5	32	36	0	0	0	0	0	0	0	0	1	1	0	2	0	2	0	0	1					60	60			65	67.5			50	50.5	1	2.23077	1.15385	25.47	28.96	32.53
4650	None	2012-05-24	117	1	0	0	0	37	39	5	53	60	10	0	0	3	2	2	3	0	0	0	0	1	0	1	1	2	3	42	58.6							70	70			64	64	0	2.21053	1.05263	24.67	26.65	28.7
2802	None	2009-02-03	38	2	0	0	0	14	15	7	17	20	3	0	1	1	0	0	1	0	0	0	0	0	0	0	0	2	0	39	56													0	1.72727	0.909091	26.13	28.26	31.54
715	None	1997-08-21	19	0	0	0	2	7	4	4	9	10	0	0	0	0	0	0	0	0	0	0	0	0	0	0	3	0	0															3	1.8	0.6	22.72	28.06	32.28
2438	BRCA1	2007-11-22	214	2	1	1	0	29	35	6	68	71	4	0	0	1	3	0	0	0	3	0	0	0	0	1	0	4	1	45	51.5			54	55							62	62	0	3.09091	1.63636	27.58	30.67	34.33
3572	None	2010-09-27	97	4	0	1	0	34	30	5	45	47	6	1	1	0	1	2	1	0	0	0	0	0	0	2	1	6	2	20	52.17											51	59	0	2.64286	1.14286	24.7	27.32	29.95
5653	None	2014-01-23	65	1	0	0	0	28	18	5	32	29	9	0	1	4	1	2	1	0	0	0	0	1	0	2	1	4	3	39	51.33							57	57			59	66	1	2.42857	0.857143	26.05	28.24	31.22
2915	None	2009-05-11	36	0	0	0	0	13	11	5	18	15	0	0	0	0	0	0	0	0	0	0	0	0	0	0	0	0	0															0	3.2	1.2	29.88	30.44	31
4989	None	2013-01-14	50	2	0	0	0	8	8	5	25	22	3	0	0	0	0	2	1	0	0	0	0	0	0	0	0	2	0	63	69													0	3.5	2	24.39	30.64	38.03
1147	None	2001-06-21	17	1	0	1	1	5	4	4	8	9	0	0	0	0	0	0	0	0	0	0	0	0	0	0	0	0	0															2	1.75	0.75
5304	None	2013-07-08	25	1	0	0	0	13	3	4	14	10	2	0	0	0	0	1	1	0	1	0	1	0	0	0	0	1	1	60	68.5			36	36	65	65							2	2	0.375	31.09	34.96	39.22
5565	None	2013-12-09	23	1	0	0	0	10	7	5	13	10	0	0	0	0	0	0	0	0	2	0	1	0	0	0	0	1	0					65	66	67	67.5							0	2	0.833333	24.57	25.8	27.17
5428	None	2013-10-04	86	1	0	0	0	33	34	6	42	44	3	0	1	1	0	1	0	0	0	0	0	2	3	1	1	7	1	30	47							76	76	79	82.33	56	56	0	3.72727	1.72727	24.86	29.71	35
2708	BRCA2	2008-10-13	29	2	1	0	0	13	11	5	14	15	5	0	0	3	1	1	0	0	0	0	0	0	0	0	0	0	0	40	48.4													0	1.54546	0.727273	29.13	30.07	31
2501	None	2008-01-22	31	1	0	0	2	11	15	6	13	18	5	0	0	0	2	1	2	0	0	0	0	0	0	0	0	2	0	56	71.5													0	2.28571	1.14286	22.33	24.5	26.33
167	BRCA1	1991-04-05	69	4	2	0	2	35	19	7	40	28	7	0	3	4	0	0	0	0	0	1	0	0	0	0	1	4	1	30	39													0	2	0.722222	29.47	29.97	30.47
1438	None	2004-04-07	65	4	0	0	8	21	22	6	25	36	8	0	1	4	0	3	0	0	2	0	0	2	0	1	1	6	2	33	51.63			31	36.5			74	76.5			54	54	0	2.42857	1.14286	25.25	27.34	29.47
1665	None	2005-01-04	114	1	0	0	1	30	48	5	45	68	3	0	0	0	0	2	1	0	0	1	0	0	0	0	0	0	1	62	68													0	2.5	1.5	24.89	27.8	31.22
1559	None	2004-08-06	50	1	0	1	2	23	26	5	23	27	3	0	0	0	2	1	0	0	0	0	0	0	0	0	1	2	1	57	61													0	2.875	1.875	27.53	30.2	33.18
3146	None	2009-12-29	54	3	0	0	1	20	19	5	26	25	1	0	0	0	0	1	0	0	0	1	1	0	0	2	1	8	1	60	60					80	80					66	66.5	0	3.375	1.75	25.66	30.63	35.11
5521	None	2013-11-15	50	1	0	0	0	14	12	5	20	22	3	0	0	0	2	1	0	0	3	0	0	1	1	0	1	4	2	54	57			43	54			80	80	80	80			0	2.54546	1.09091	23.01	26.71	30.25
848	None	1998-09-23	19	2	0	1	4	8	10	4	9	10	0	0	0	0	0	0	0	0	0	0	0	0	0	0	0	0	0															0	3.25	2.25
1574	None	2004-08-23	174	4	0	3	5	68	60	5	90	83	3	0	0	1	0	1	1	0	1	0	0	1	1	0	3	4	0	44	59.67			62	62			97	97	85	85			0	3.30769	1.61539	26.52	28.7	31.08
2368	BRCA2	2007-09-13	67	8	7	0	0	7	13	5	29	35	2	0	0	1	0	0	1	1	0	0	0	0	0	0	0	2	0	41	58	62	62											0	2.2	1.2	24.13	26.87	30.2
3493	None	2010-07-13	27	1	0	1	0	16	7	5	16	11	3	0	1	0	2	0	0	0	0	0	0	0	1	0	0	1	0	34	45.67									84	84			0	2.11111	0.555556	27.09	28.86	31.34
3198	None	2010-02-12	49	1	0	0	0	23	21	5	26	23	2	0	1	0	0	0	1	0	0	0	0	0	0	1	0	6	0	31	51.5											71	71	0	3.75	1.875	23.74	26.06	28.63
5524	None	2013-11-18	120	1	0	0	0	38	51	6	57	63	6	0	0	2	1	3	0	0	0	0	0	1	0	0	1	9	2	45	54.6							60	60					0	2.64286	1.35714	25.79	28.47	31.06
2019	None	2006-06-13	79	3	0	0	2	24	32	6	31	43	4	0	0	2	0	1	1	0	1	1	0	0	0	1	0	2	2	46	63.33			41	41							73	73	6	2.53846	1.46154	29.48	31.37	33.33
5633	None	2014-01-15	38	1	0	0	0	7	9	4	14	17	4	0	0	2	1	1	0	0	0	0	0	0	0	0	0	1	0	44	52.5													0	3.16667	1.83333	21.3	27.02	32.31
1926	None	2005-11-16	82	2	0	0	0	28	33	6	37	43	5	0	0	2	1	2	0	0	0	0	0	0	0	1	0	3	1	44	52.6											65	65	0	2.41176	1.23529	24.47	26.77	29.7
3626	None	2010-11-03	30	1	0	0	0	9	17	6	9	21	0	0	0	0	0	0	0	0	0	0	0	0	0	0	0	0	0															0	4.5	3.25	21.19	21.76	22.33
4987	None	2013-01-11	44	1	0	0	0	17	16	5	21	22	1	0	1	0	0	0	0	0	0	0	0	0	0	0	0	4	0	33	33													2	2.18182	1.18182	28.11	30.62	33.25
1787	BRCA1	2005-05-23	71	3	1	1	0	21	8	6	26	27	4	0	0	0	1	1	2	0	1	0	1	0	0	0	0	2	2	52	65.75			51	51	67	67							1	2.21053	0.684211	23.59	25.18	26.83
125	None	1992-01-23	145	2	0	0	2	51	56	5	68	77	0	0	0	0	0	0	0	0	0	0	0	0	0	0	0	0	0															0	2.68421	1.57895	30.32	30.32	30.32
5599	None	2013-01-06	42	1	0	0	0	12	6	5	16	20	2	0	1	0	1	0	0	0	0	0	0	0	1	0	0	4	2	37	46.5									78	78			1	2.4	0.8	24.75	25.4	26.04
2955	None	2009-06-19	45	1	0	0	0	16	18	6	19	25	2	0	0	2	0	0	0	0	2	1	1	0	1	1	1	1	1	42	42			38	54.5	60	65.5			60	60	71	71	0	2.55556	1.33333	23.11	25.1	27.89
441	None	1995-06-08	16	2	0	1	3	7	5	5	9	7	2	0	0	0	0	2	0	0	0	0	0	0	0	0	3	0	0	62	64													0	1.5	0.75	27.92	27.92	27.92
2384	None	2007-10-02	35	0	0	0	0	13	11	5	15	17	1	0	1	0	0	0	0	0	0	0	0	0	0	0	0	0	0	30	30													3	2.625	1.125	22.95	26.46	31.12
4745	None	2012-08-22	41	1	0	0	0	12	14	6	19	22	0	0	0	0	0	0	0	0	1	0	0	0	1	1	0	5	1					48	48					74	74	70	70	0	3.1	1.7	22.99	25.31	27.93
5085	None	2013-03-20	26	1	0	0	0	10	12	5	11	15	2	0	0	1	0	1	0	0	0	0	0	0	0	1	0	4	2	40	50											54	54	0	2.5	1.66667	22.95	26.44	30.65
4009	None	2011-06-21	40	1	0	0	0	13	17	4	18	22	2	0	2	0	0	0	0	0	0	0	0	0	0	0	0	0	0	30	30.5													0	3.16667	2	21.3	26.25	31.9
1059	None	2000-05-12	12	4	0	1	1	5	4	6	5	7	3	0	1	1	0	1	0	0	0	0	0	0	0	0	0	0	0	32	47													0	1.25	0.5	21.58	24.19	26.8
408	None	1995-02-09	28	2	0	1	2	13	12	5	14	14	3	0	0	0	2	1	0	0	0	0	0	0	0	0	0	2	0	52	55.67													0	1.85714	1.14286	25.06	28.07	30.74
57	None	1990-11-23	41	2	0	0	1	14	15	5	19	21	3	0	0	1	2	0	0	0	0	0	0	0	1	0	0	0	0	46	50									84	84			0	3	2	25.61	30.94	34.81
2829	None	2009-02-25	94	2	0	0	0	41	24	6	51	40	4	0	0	1	3	0	0	0	0	0	0	0	0	0	0	0	0	49	53.75													0	2.66667	0.888889	27.74	29.82	32.34
1409	BRCA1	2004-08-03	66	3	1	2	4	27	23	6	30	36	6	0	1	3	1	1	0	0	3	0	0	0	0	1	0	1	2	35	45.67			43	47							59	59	0	2.33333	1.06667	22	22.87	24.04
1915	BRCA1	2005-10-18	65	4	6	1	3	23	19	5	28	27	7	0	1	2	4	0	0	0	0	0	0	0	2	0	0	1	1	37	48.71									61	66.5			0	3.09091	1.54546	24.16	27.24	30.67
4395	BRCA2	2011-12-09	49	2	3	3	0	19	15	6	22	27	2	0	1	0	0	0	1	0	0	0	0	0	0	0	0	1	0	36	60													0	2.45454	1	28.52	31.02	33.8
843	None	1998-09-10	10	0	0	1	4	5	5	3	5	5	0	0	0	0	0	0	0	0	0	0	0	0	0	0	5	0	0															0	2	1	31.06	31.52	31.99
5543	None	2013-11-25	45	1	0	0	0	11	22	5	18	25	0	0	0	0	0	0	0	0	0	0	0	0	0	0	0	0	0															0	2.8	1.8	23.61	24.79	26.14
976	None	1999-10-14	31	2	0	1	2	13	11	6	14	17	4	0	1	0	2	0	1	0	0	0	0	0	0	0	0	0	0	38	54													0	3	1.28571	24.42	26.64	29.46
99	None	1991-11-06	23	1	0	0	1	12	9	5	13	10	0	0	0	0	0	0	0	0	0	0	0	0	0	0	2	0	0															0	2.66667	1	15.9	20.33	26.85
3262	BRCA1	2010-03-29	38	2	1	1	2	15	14	5	21	17	2	0	1	0	1	0	0	0	0	0	0	1	0	1	0	1	0	38	44.5							59	59			49	49	0	2.33333	1	23.07	25.03	26.71
788	None	1998-04-03	74	3	0	0	1	27	28	5	36	38	3	0	0	1	0	2	0	0	0	0	0	0	0	0	0	1	1	46	59													4	2.90909	1.36364	26.41	29.97	33.88
2541	BRCA2	2008-03-11	86	6	2	1	0	22	20	7	44	40	3	0	0	1	0	2	0	0	0	0	0	1	0	0	0	3	0	49	61.67							60	60					0	2.15385	1.15385	23.02	25.35	27.9
1285	BRCA2	2003-07-03	100	2	2	0	4	38	35	4	50	50	3	0	0	2	0	0	1	0	0	2	0	2	4	0	1	4	2	45	54.33							59	70	57	68.25			0	2.47059	1	25.47	27.54	30.05
1055	BRCA2	2000-05-02	13	6	5	0	1	7	5	4	7	6	5	0	0	2	2	0	1	0	0	0	0	0	0	0	0	0	0	41	51.25													0	1.8	0.6	28.16	30.41	32.87
1150	None	2001-07-05	59	3	0	1	2	30	24	4	33	26	3	0	0	0	3	0	0	0	0	0	0	0	1	0	0	0	0	55	56									77	77			1	2.57143	1.28571	22.85	25.39	28.43
289	None	1993-11-30	25	5	0	0	5	9	3	4	12	13	0	0	0	0	0	0	0	0	0	0	0	0	0	0	0	0	0															0	1.75	0.25
812	None	1998-05-15	25	4	0	2	3	6	3	3	11	14	2	0	0	1	1	0	0	0	0	0	0	0	0	0	2	0	0	43	49.5													1	2.33333	0.666667	24.16	24.84	25.53
5723	None	2014-02-25	11	2	0	0	0	7	3	4	7	4	4	0	0	0	3	1	0	0	0	0	0	0	0	0	0	0	1	52	57.25													0	1.5	0.25	26.9	27.76	29.12
5295	None	2013-07-03	38	1	0	0	0	9	7	6	21	16	3	0	0	1	0	0	2	0	0	0	0	0	0	0	0	2	0	42	67.33													0	2	1	27.8	29.59	31.94
3784	None	2011-02-08	52	1	0	0	0	18	19	5	26	26	2	0	0	0	1	1	0	0	1	0	0	0	0	0	0	1	0	56	62			43	43									0	2.85714	1.28571	26.29	28.28	29.88
1637	None	2004-11-08	48	1	0	0	3	16	16	6	24	23	1	0	1	0	0	0	0	0	0	0	0	1	0	0	3	1	0	34	34							72	72					0	1.875	1	29.78	30.28	30.78
5744	None	2014-03-14	11	1	0	0	1	5	1	5	7	4	0	0	0	0	0	0	0	0	0	0	0	0	0	0	0	0	0															0	2.2	1	25.48	25.48	25.48
3325	None	2010-05-28	78	1	0	0	0	28	21	5	31	35	4	0	1	2	1	0	0	0	1	0	0	0	0	0	2	4	0	37	44.75			50	50									0	2.22222	0.777778	25.21	28.65	32.31
2905	None	2009-05-04	32	1	0	0	0	14	11	6	16	16	3	0	2	0	1	0	0	0	0	0	0	1	0	0	0	2	0	32	43.5							76	76					5	1.77778	0.666667	25.46	27.76	30.03
5659	None	2014-01-27	65	1	0	0	0	16	13	5	30	28	1	0	1	0	0	0	0	0	1	1	0	0	0	1	0	1	0	39	39			49	49							68	68	0	3.42857	1.71429	26.16	30.45	35.18
545	None	1996-03-12	40	0	0	0	4	11	5	4	19	21	0	0	0	0	0	0	0	0	0	0	0	0	0	0	0	0	0															0	2.8	0.8
4410	None	2011-12-20	93	1	0	0	0	23	18	6	41	30	5	0	0	2	2	0	1	0	0	0	0	0	0	0	1	1	0	42	58.75													0	2.58333	1.66667	26.28	31.46	38.28
3569	BRCA1	2010-09-27	37	1	1	0	0	10	12	4	15	16	2	0	1	0	0	1	0	0	3	0	0	0	0	0	0	1	1	37	51			40	50.33									0	3.8	2	23.55	27.98	32.68
3026	None	2009-09-23	40	1	0	0	0	18	10	6	21	19	3	0	0	2	0	0	1	0	0	0	0	0	0	0	0	3	0	41	52.33													0	2.2	0.7	23.62	26.44	29.12
3170	None	2010-01-26	54	1	0	1	0	15	14	5	22	23	1	0	0	0	0	0	1	0	0	1	0	1	1	2	0	4	1	83	83							70	70	87	87	72	72	0	2.54546	1	29.67	31	32.33
3687	None	2010-12-03	57	2	0	0	0	21	18	5	24	27	3	0	0	1	0	1	1	0	0	0	0	1	0	1	0	5	0	44	60.33							85	85			64	64	0	2.45454	1.09091	23.62	26.27	29.72
2755	None	2008-11-26	38	1	0	0	0	18	6	6	22	16	2	0	0	0	1	1	0	0	0	0	0	0	0	2	0	2	0	54	60											39	48.5	3	2.44444	0.555556	20.8	22.79	24.12
2584	None	2008-05-22	53	3	1	0	0	20	18	4	21	28	9	0	5	3	1	0	0	0	0	1	0	0	1	0	0	1	0	35	40.38									77	77			0	3.54546	1.54546	26.56	31.14	36.29
83	None	1990-02-26	32	1	0	0	0	9	6	4	16	16	0	0	0	0	0	0	0	0	0	0	0	0	0	0	0	0	0															0	1.83333	0.666667
2666	None	2008-08-19	79	1	0	0	0	28	18	6	38	35	3	0	1	0	0	0	2	0	0	0	0	0	0	0	0	2	1	35	59.33													0	2.625	1.0625	27.97	30.36	33.17
3512	BRCA1	2010-08-20	19	1	2	1	0	8	6	5	10	9	3	0	0	0	3	0	0	0	1	0	0	0	2	0	0	0	0	51	51			51	51					51	51			0	1.8	0.8	28.67	30.13	31.58
5780	None	2014-03-28	56	1	0	0	0	13	7	5	22	25	5	0	1	2	1	1	0	0	0	0	0	0	2	0	0	3	1	35	49.8									58	58			2	3.88889	1.22222	21.16	24.27	27.57
617	None	1996-09-03	10	3	0	1	1	5	2	5	5	5	3	0	0	2	0	0	1	0	0	0	0	0	0	0	0	1	1	43	53.67													0	1.25	0.25	29.25	29.25	29.25
2462	None	2007-12-04	67	4	0	0	0	12	10	5	27	27	2	0	1	0	0	0	1	0	2	1	1	0	0	0	0	1	0	35	53			27	28.5	60	60							0	3.5	1.875	29.71	29.71	29.71
2173	BRCA2	2007-01-08	51	1	1	0	0	26	18	5	29	22	5	2	0	1	2	0	0	0	0	0	0	1	0	0	0	1	1	29	42							49	49					0	2.7	0.9	27.67	29.94	32.58
2354	None	2007-08-16	108	2	0	1	1	35	33	5	52	53	2	0	2	0	0	0	0	0	0	0	0	0	0	0	1	1	0	34	36													0	2.31818	1.18182	24.55	26.72	29.61
1260	None	2003-02-13	40	5	0	1	0	21	16	5	22	18	2	0	1	1	0	0	0	0	0	0	0	0	0	0	1	2	0	33	39													0	2.66667	1.11111	22.54	25.56	28.2
2616	None	2008-06-19	72	1	0	0	0	22	25	6	35	36	10	0	2	1	2	2	3	0	1	0	0	2	2	0	0	1	0	35	60.1			39	39			63	63.5	88	88			0	2.45454	1.54546	18.91	20.91	22.91
2974	None	2009-07-17	64	1	0	0	0	25	28	5	32	32	1	0	0	0	0	1	0	0	1	0	0	1	2	0	1	4	1	61	61			59	59			80	80	45	49.5			0	2.81818	1.54546	25.69	29.43	34.13
2508	None	2008-01-29	55	2	0	0	1	24	18	5	29	26	3	0	0	1	1	1	0	0	0	0	0	0	0	0	0	0	0	46	52.33													1	3.18182	1.45454	25.07	28.24	32.28
4737	None	2012-08-17	16	1	0	0	0	8	3	4	8	5	3	0	1	1	0	0	1	0	0	0	0	0	0	0	0	1	0	39	54.33													0	1.75	0.5	31.23	32.56	33.89
5228	BRCA2	2013-05-28	50	2	1	0	0	19	20	5	22	28	4	0	0	2	1	1	0	0	0	0	0	0	0	0	0	4	0	48	54													0	2.63636	1.36364	20.97	24.21	28.36
2540	None	2008-03-10	95	2	0	0	0	35	29	6	48	41	2	0	0	1	1	0	0	0	0	0	0	0	0	0	0	5	0	41	46.5													2	2.89474	1.31579	27.41	30.43	33.9
5113	None	2013-04-04	31	1	0	0	0	11	13	5	15	16	1	0	1	0	0	0	0	0	0	0	0	0	0	0	0	1	0	34	34													0	3.75	2	23	26.41	30.21
3193	None	2010-02-09	30	2	0	0	0	15	13	5	15	15	0	0	0	0	0	0	0	0	0	0	0	0	0	0	0	0	0															2	3.33333	1.66667	24.27	26.41	28.55
1561	None	2004-08-09	69	1	0	1	8	16	14	4	37	32	0	0	0	0	0	0	0	0	0	0	0	0	0	0	0	0	0															0	3.14286	1.57143	28.11	28.11	28.11
3176	None	2010-01-29	27	1	0	0	0	9	12	5	12	14	1	0	1	0	0	0	0	0	0	0	0	1	1	1	0	2	0	30	30							76	76	80	80	56	56	0	4.25	2.25	23.44	26.13	28.68
649	BRCA2	1996-11-21	42	3	2	1	1	18	13	6	20	20	7	0	0	0	5	1	1	0	0	0	0	0	1	0	0	0	1	50	58.67									82	82			0	2.16667	0.75	26.79	29.2	32
2013	BRCA1	2006-06-06	72	2	2	0	6	17	14	5	24	18	3	0	1	1	1	0	0	0	0	0	0	2	1	0	0	5	1	36	43.33							70	75.5	70	70			0	2	0.833333	28.01	30.46	33.81
2486	BRCA1	2008-01-04	157	15	7	12	0	47	52	6	67	80	2	0	0	1	1	0	0	0	1	2	0	2	0	3	0	4	0	44	50.5			42	42			70	77			51	60.67	0	2.73077	1.5	23.94	26.62	29.73
824	None	1998-06-24	71	4	0	1	12	32	32	5	34	37	0	0	0	0	0	0	0	0	0	0	0	0	0	0	0	0	0															2	3.5	1.7	22.3	24.16	26.84
1597	None	2004-09-22	208	7	0	0	3	74	69	6	107	101	3	0	1	0	1	1	0	0	0	0	0	0	0	2	1	15	3	39	50											49	61.5	0	2.55172	1.27586	25.79	27.77	30.26
5073	BRCA1	2013-03-12	17	1	1	0	0	8	4	5	9	8	0	0	0	0	0	0	0	0	2	0	0	0	0	0	0	2	0					41	48.5									0	1.8	0.6	23.84	24.97	26.09
3851	BRCA1	2011-03-23	36	0	2	0	0	12	11	5	19	15	3	0	2	1	0	0	0	0	0	0	0	0	0	0	0	1	1	34	39.67													0	2.6	1	21.06	21.29	21.53
1916	BRCA1	2005-10-18	27	2	1	1	2	12	7	5	15	12	2	0	0	1	1	0	0	0	1	0	0	0	0	0	0	1	0	45	49			53	53									0	2.11111	0.777778	25.39	26.73	28.45
48	None	1989-11-21	31	0	0	0	8	9	5	4	16	15	0	0	0	0	0	0	0	0	0	0	0	0	0	0	0	0	0															0	3	1.33333	28.45	31.65	34.86
2819	BRCA1	2009-02-13	42	2	2	0	0	14	17	4	20	21	1	1	0	0	0	0	0	0	0	0	0	0	0	0	0	5	0	23	23													0	2.42857	1.14286	24.35	26.32	28.53
4195	None	2011-09-27	78	2	0	0	0	26	26	6	38	39	8	0	0	3	1	4	0	0	0	0	0	0	0	1	0	1	0	47	56.38											57	57	0	2.66667	1.25	24.18	27.9	31.62
1064	None	2000-06-08	100	8	0	2	3	44	27	6	46	48	9	0	0	0	3	4	2	1	0	1	0	0	0	0	1	0	2	52	63.56	70	70											0	3.04762	1.09524	26.73	29.6	32.57
1941	None	2005-12-13	74	3	0	0	0	19	19	5	24	31	5	0	0	1	1	0	3	0	0	0	0	0	1	0	0	0	0	43	65.8									75	75			0	3.11111	1.77778	21.79	26.59	31.06
5316	None	2013-07-11	42	2	0	0	0	18	11	5	22	20	7	0	0	4	1	2	0	0	1	0	1	0	0	4	0	4	3	40	52.5			89	89	72	72					56	63.5	5	2.22222	0.888889	24.98	26.76	29.1
3011	None	2009-09-11	58	2	0	0	0	13	23	5	23	31	3	0	0	1	2	0	0	0	0	1	0	0	0	1	0	2	1	40	48.5											64	64	0	3.42857	2.28571	18.74	22.92	26.83
520	BRCA2	1996-01-18	8	3	1	1	2	5	1	4	5	3	0	0	0	0	0	0	0	0	0	0	0	0	0	0	3	0	0															0	1.33333	0	27.81	30.9	33.99
219	None	1992-10-19	28	0	0	0	2	5	6	3	15	12	0	0	0	0	0	0	0	0	0	0	0	0	0	0	0	0	0															0	2.66667	1.33333
2788	None	2009-01-16	29	1	0	0	0	12	12	5	14	15	5	1	0	3	0	0	1	0	0	0	0	0	1	0	0	2	3	28	49.2									74	74			0	2.14286	1	30.16	31.14	31.79
3536	None	2010-09-06	80	1	0	1	0	31	27	4	38	42	0	0	0	0	0	0	0	0	0	0	0	0	0	0	0	0	0															0	2.47059	1.17647	26.82	28.28	29.73
301	BRCA2	1994-12-01	109	48	9	7	6	43	40	5	54	54	8	0	3	2	3	0	0	0	0	0	0	1	1	0	1	2	0	32	45.38							62	62	52	52			0	3.66667	1.73333	23.71	27.25	31.83
2946	None	2009-06-10	35	1	0	0	0	15	14	6	19	16	3	0	2	0	1	0	0	0	0	0	0	0	0	1	2	0	0	30	44											58	58	0	3.16667	1.66667	26.39	28.54	30.92
4433	None	2012-01-11	24	2	0	0	0	9	12	5	10	14	2	0	0	1	0	1	0	0	0	0	0	0	1	0	0	0	0	40	50.5									70	70			0	1.8	1.2	26.45	27.55	28.65
1772	None	2005-05-02	35	2	0	0	2	14	13	7	15	20	4	0	0	0	1	0	3	0	0	0	0	0	0	0	0	0	0	59	73.5													0	1.9	0.9	28.71	29.75	30.76
842	None	1998-09-10	65	4	0	0	1	28	16	5	38	27	4	0	0	1	2	1	0	0	0	0	1	0	0	2	0	0	0	42	52					76	76					63	71.5	0	2.8	1.1	24.54	27.99	32.72
419	None	1995-03-07	33	10	1	0	4	11	10	3	21	12	0	0	0	0	0	0	0	0	0	0	0	0	0	0	0	0	0															0	2.33333	1
5291	None	2013-07-01	133	1	0	0	0	37	30	6	44	46	5	0	0	3	0	2	0	0	0	0	1	0	2	0	0	1	0	40	50.2					77	78.5			64	68			0	2.71429	1.14286	25.78	28.78	31.98
5654	None	2014-01-24	13	1	0	0	0	6	3	3	9	4	2	0	1	1	0	0	0	0	0	0	0	0	0	0	0	0	0	30	38													0	5.66667	2.66667	19.8	19.8	19.8
1451	BRCA1	2004-04-28	41	2	2	0	1	16	23	4	16	25	4	0	2	1	0	1	0	0	1	0	0	0	0	0	0	1	1	36	44.5			60	60									0	3.125	1.5	21.67	24.65	27.35
3890	BRCA1	2011-04-19	79	4	3	1	0	26	31	5	35	43	3	0	0	0	3	0	0	0	0	0	0	0	0	2	1	3	1	51	52.5											66	66	0	3.41667	1.75	22.36	27.23	32.3
1654	None	2004-12-13	66	3	0	0	3	29	18	6	30	25	5	0	0	2	0	1	2	0	0	0	0	0	0	1	1	3	0	45	65.75											76	76	0	2.17647	0.647059	24.63	27.24	29.4
4478	BRCA1	2012-02-21	73	6	2	3	0	23	15	5	33	33	2	0	1	0	0	0	1	0	1	0	0	0	1	0	0	2	1	35	57.5			50	50					83	83			0	2.8	1.06667	24.82	27.51	30.52
2463	None	2007-12-04	73	3	0	0	0	9	13	6	21	32	2	0	1	0	0	1	0	0	0	0	0	1	0	0	1	0	0	30	45.5							53	53					3	1.57143	0.714286	26.68	28.09	29.69
2183	None	2007-01-30	58	2	0	0	0	19	19	5	24	31	6	0	0	1	4	0	1	0	0	0	0	0	1	0	0	4	1	46	58.4									70	70			0	2.13333	1.06667	26.63	29.34	32.75
3020	None	2009-09-21	64	5	0	0	0	17	33	6	23	41	2	0	0	0	0	1	1	0	0	0	0	2	0	0	0	2	0	66	68							66	68					0	2	1.13333	24.04	25.37	27.17
5385	None	2013-09-18	36	1	0	0	0	17	9	5	18	15	5	0	1	0	2	0	2	0	0	0	1	0	1	0	0	2	2	39	54					83	83			91	91			1	2.3	0.9	26.16	27.82	29.53
2164	None	2006-12-18	61	3	0	0	0	20	20	6	27	31	7	0	0	2	2	1	2	0	0	0	0	0	0	0	1	3	1	44	56.5													1	2	0.9375	29.39	30.05	30.92
592	None	1996-05-30	24	0	0	0	11	11	6	3	15	9	0	0	0	0	0	0	0	0	0	0	0	0	0	0	0	0	0															0	4.33333	1.33333
66	None	1991-03-04	26	8	0	0	3	10	8	5	13	13	4	0	1	0	2	0	1	0	0	0	0	0	0	0	1	1	0	39	56.25													0	2.33333	1	25.22	27.36	29.75
814	None	1998-05-29	34	1	0	0	3	10	16	5	13	21	2	0	0	0	2	0	0	0	0	0	0	0	0	1	1	1	0	50	50											68	68	1	3.75	2.25	20.5	22.19	24.26
3519	None	2010-08-26	28	1	0	0	0	9	11	5	14	14	2	1	0	0	1	0	0	0	1	0	0	0	0	0	0	2	0	29	40			54	54									0	1.4	0.6	25.92	26.81	27.69
2743	None	2008-11-13	64	1	0	0	0	29	17	6	34	29	2	0	0	0	0	0	2	0	0	0	0	1	0	0	0	7	2	86	86							70	70					0	2.06667	0.6	25.33	26.86	28.54
5048	BRCA2	2013-02-20	66	2	1	1	0	21	23	6	32	34	2	0	0	2	0	0	0	0	0	1	1	0	1	1	0	3	0	48	48					59	59			57	57	61	61	2	3.2	1.8	29.43	33.14	38.25
156	None	1992-04-15	98	11	0	1	4	38	33	6	48	49	7	0	0	1	2	2	2	0	1	1	0	0	3	0	0	1	1	43	61.71			65	65					60	64.67			0	2.1	1.1	29.03	30.36	32.15
5525	None	2013-11-18	20	1	0	0	0	6	3	5	10	9	3	0	1	0	1	0	1	0	0	0	0	0	0	0	0	0	0	38	56.33													0	1.8	0.6	25.7	27.4	29.09
1406	None	2004-03-01	34	1	0	1	3	16	8	4	17	13	2	0	1	0	0	1	0	0	0	0	0	0	0	0	1	2	1	35	51.5													0	3.33333	1.16667	25.68	29.04	32.4
3820	None	2011-03-02	108	1	0	0	0	40	35	5	54	53	3	1	2	0	0	0	0	0	0	0	0	0	0	0	0	3	0	21	29.33													9	2.83333	1.33333	22.28	24.9	27.89
5785	None	2014-04-02	16	0	0	0	0	7	5	4	7	8	3	0	0	1	1	1	0	0	0	0	0	0	0	0	0	0	0	48	58.33													0	2.5	1	22.84	24.46	26.16
3106	None	2009-11-13	89	2	0	0	0	26	27	5	34	39	0	0	0	0	0	0	0	0	4	0	0	0	0	0	0	0	0					45	52									0	2.30769	1.23077	28.86	32.14	35.34
1169	None	2001-11-15	53	3	0	0	0	18	19	5	23	29	3	0	0	1	0	1	1	0	0	0	1	0	0	0	0	0	0	45	60.33					75	75							0	2.45454	1.27273	26.19	28.54	31.13
1429	None	2004-04-29	25	3	0	0	3	14	4	7	14	11	4	0	1	1	1	0	1	0	0	0	0	0	0	0	0	3	1	37	51.5													0	1.44444	0.333333	21	21.63	22.26
4994	None	2013-01-17	51	1	0	0	0	19	10	5	25	15	4	0	1	2	1	0	0	0	0	0	0	0	0	0	0	3	0	39	48.33													0	3	1.125	22.69	27.46	31.75
3180	None	2010-02-02	66	1	0	0	0	22	26	6	32	33	0	0	0	0	0	0	0	0	0	0	0	0	0	0	0	0	0															2	2.875	1.625	19.87	22.08	23.69
2270	None	2007-05-24	137	0	0	0	0	37	27	7	40	40	9	0	0	2	2	3	2	0	0	0	0	0	0	1	0	1	2	44	59.5											73	73	0	2.625	1.0625	25.36	28.58	32.27
3945	None	2011-05-19	58	2	0	0	0	23	28	6	26	32	3	0	0	1	1	0	1	0	0	0	0	0	1	2	0	5	1	40	55.67									54	54	75	87	1	2.55	1.25	22.25	25.28	28.75
4817	None	2012-10-03	80	1	0	0	0	24	14	5	43	32	2	0	0	2	0	0	0	0	1	0	0	0	0	0	0	2	0	40	42			62	62									0	2.69231	1.07692	25.27	28.08	31.22
2469	None	2007-12-13	171	1	0	0	0	28	36	5	56	67	0	0	0	0	0	0	0	0	0	0	0	0	0	0	0	0	0															11	2.20833	1.16667	25.89	28.53	30.89
465	None	1995-07-27	31	0	0	0	4	10	5	4	12	19	0	0	0	0	0	0	0	0	0	0	0	0	0	0	0	0	0															0	2.16667	0.666667
3552	None	2010-09-16	44	4	0	2	0	16	18	5	21	23	2	0	0	0	1	1	0	0	0	0	1	3	1	0	0	0	0	58	62.5					51	59.5	55	58.33	69	69			0	2.44444	1.44444	28.16	31	34.47
384	None	1994-11-21	11	6	0	1	0	5	1	4	5	6	0	0	0	0	0	0	0	0	0	0	0	0	0	0	3	0	0															0	1.33333	0	24.51	24.51	24.51
498	None	1995-12-06	26	0	0	0	3	6	7	3	13	13	0	0	0	0	0	0	0	0	0	0	0	0	0	0	0	0	0															0	2.25	1.25
615	None	1996-08-29	71	0	0	0	6	16	12	3	38	33	0	0	0	0	0	0	0	0	0	0	0	0	0	0	0	0	0															0	4	1.66667
3083	None	2009-10-29	33	3	0	0	0	13	11	6	17	15	1	0	0	1	0	0	0	0	1	0	0	0	0	0	0	2	0	44	44			77	77									0	2.125	0.75	22.53	23.21	23.94
433	BRCA2	1995-05-04	138	9	8	6	5	42	48	6	55	60	10	0	3	4	2	1	0	0	1	0	0	1	0	2	3	4	2	32	45.5			55	55			76	76			68	69	1	2.94118	1.76471	26.13	27.8	29.47
5356	BRCA2	2013-08-30	26	2	1	0	0	15	7	4	16	9	7	1	2	3	1	0	0	0	1	0	0	0	0	0	0	0	1	18	38.17			46	46									0	2	0.5	25.12	26.86	29.19
2725	None	2007-12-05	73	6	0	0	2	26	23	6	37	31	6	0	4	0	1	1	0	0	0	1	0	3	0	1	0	3	2	30	45.6							72	76.67			57	57	0	2.04546	0.818182	24.19	26.07	28.21
3498	None	2010-07-19	21	1	0	1	0	6	11	6	9	12	4	0	0	2	0	0	2	0	0	0	0	2	0	0	0	3	1	47	60							65	71.5					0	2	1.25	27.91	28.87	29.83
4644	None	2012-05-22	44	1	1	0	0	12	9	5	20	23	2	0	0	1	0	0	1	0	1	0	1	0	0	0	0	0	0	42	59			55	55	42	42							0	1.7	0.8	25.68	26.82	27.95
7	None	1988-11-04	21	2	0	0	2	10	6	5	11	9	2	0	0	2	0	0	0	1	0	0	0	0	0	0	0	0	0	44	44.5	69	69											0	3.5	1.5	21.95	25.18	28.28
72	None	1991-02-04	119	17	0	1	2	33	34	6	43	63	6	0	0	1	2	3	0	0	0	0	0	0	0	0	0	0	0	45	58													0	2.24	1.16	25.67	27.37	29.18
2276	None	2007-06-05	78	1	0	0	0	19	26	6	23	39	4	0	1	1	0	1	1	0	1	1	0	0	0	0	1	4	2	33	45.67			68	68									0	2.08333	1.08333	22.71	24.88	27.19
2840	None	2009-03-02	87	1	0	0	0	28	35	5	37	48	1	0	1	0	0	0	0	0	0	0	0	2	0	0	0	5	0	31	31							79	81.5					6	2.27778	1.33333	22.87	26.31	30
3579	None	2010-09-30	73	1	0	0	0	31	28	5	35	31	0	0	0	0	0	0	0	0	0	0	0	0	0	0	0	0	0															2	5.75	2.5	27.34	29.59	32.03
3573	BRCA2	2010-09-28	35	4	2	2	0	12	14	5	15	19	1	0	0	1	0	0	0	0	1	0	1	1	1	0	2	2	0	44	44			66	66	65	65	80	80	57	57			1	2.375	1.25	24.78	27.91	31.24
2360	BRCA2	2007-08-30	20	2	2	0	0	5	7	5	9	11	1	0	0	1	0	0	0	0	1	0	0	0	0	0	0	2	0	43	43			52	52									0	4.6	2.6	25.09	26.52	27.94
209	None	1991-03-06	25	1	0	1	1	8	7	5	11	13	3	0	1	0	1	0	1	0	0	0	0	0	0	0	0	1	1	38	57													0	1.66667	0.666667	25.64	26.36	27.1
394	None	1994-12-21	20	5	0	1	0	5	1	2	10	10	1	0	0	1	0	0	0	0	0	0	0	0	0	0	3	0	0	40	40													0	4	0	24.14	28.75	32.97
2382	None	2007-10-01	61	1	0	0	0	6	8	4	20	27	1	0	1	0	0	0	0	0	0	0	0	0	0	0	0	0	0	39	39													0	3.33333	2	23.11	27.63	35.73
241	None	1993-03-25	54	5	0	0	1	21	18	5	25	29	3	0	0	0	2	1	0	0	0	0	0	0	0	1	0	5	2	50	56.67											83	83	0	3.11111	1.44444	28.2	31.18	33.67
4973	None	2013-01-09	52	1	0	0	0	20	14	5	21	16	3	0	0	0	0	2	1	0	0	0	0	0	0	1	2	1	0	60	65.33											67	67	0	2.36364	0.818182	26.88	31.25	35.35
3241	None	2010-03-16	22	3	0	0	0	8	10	4	9	13	3	0	0	2	0	0	1	0	0	0	0	0	0	0	0	0	1	40	52.67													4	2	1	29.47	32.13	34.65
748	BRCA2	1997-11-20	57	6	1	4	3	26	21	6	29	28	2	0	2	0	0	0	0	0	2	0	1	1	1	0	1	1	1	32	32			61	63	51	51	84	84	80	80			1	2.16667	0.916667	23.84	25.38	27
3138	None	2009-12-14	45	1	0	1	0	6	7	5	22	20	0	0	0	0	0	0	0	2	0	0	0	0	0	0	0	1	0			55	55											0	2.25	1.25	20.5	22.99	26.96
2482	None	2008-01-02	49	0	0	0	0	13	13	6	23	24	9	0	0	3	1	5	0	0	0	0	0	0	0	0	0	1	1	45	58.75													0	2	1.4	19.69	21.26	23.12
490	None	1995-11-07	36	0	0	0	1	22	7	4	24	12	0	0	0	0	0	0	0	0	0	0	0	0	0	0	0	0	0															0	3.16667	0.666667	32.8	32.8	32.8
1971	BRCA1	2006-03-06	69	3	2	2	5	22	23	5	30	32	5	0	1	3	1	0	0	0	0	0	1	0	0	1	0	1	0	30	40.4					41	50					72	72	0	2.6	1.1	24.64	27.96	30.65
1204	None	2002-04-04	19	1	0	1	4	10	5	6	10	9	3	0	0	0	2	1	0	0	1	0	0	0	0	0	1	1	0	57	61.5			74	74									0	2.16667	0.666667	25.95	28.52	31.11
4972	None	2013-01-09	65	1	0	0	0	19	19	5	29	31	1	0	1	0	0	0	0	0	0	0	0	0	0	0	1	1	0	39	39													0	2.77778	1.55556	26.62	28.47	30.03
310	BRCA1	1994-03-17	34	7	2	0	4	11	13	5	19	14	3	0	2	1	0	0	0	1	1	0	0	0	0	0	0	6	3	34	37.67	48	48	63	63									0	2.2	1.2	28.34	29.54	31.29
1567	None	2004-08-19	34	2	0	0	2	19	13	4	20	14	4	0	1	0	1	2	0	0	0	0	0	1	0	0	0	0	0	39	55.25							57	57					0	3	1	24.53	28.19	34.53
3014	None	2009-09-15	27	1	0	0	0	11	12	4	13	14	4	0	0	0	2	0	2	0	0	0	0	0	0	0	0	1	1	51	61.75													0	2.66667	1.5	27.45	29.44	31.36
3044	None	2009-10-05	31	3	0	0	0	13	11	5	16	14	3	0	0	3	0	0	0	0	0	0	0	3	0	0	0	0	0	41	42.5							63	68.67					0	2.66667	1.33333	25.11	27.49	29.82
2750	None	2008-11-20	45	1	0	0	0	16	12	5	26	19	1	0	1	0	0	0	0	0	0	0	0	0	0	0	0	2	0	32	32													2	2.625	1.25	21.32	22.5	23.52
2911	None	2009-05-11	99	1	0	0	0	40	30	5	52	47	1	1	0	0	0	0	0	0	0	0	1	0	0	1	1	2	0	28	28					61	71.5					82	82	0	2.05	0.85	27.3	28.71	30.02
1421	None	2004-03-15	23	1	0	0	1	13	5	5	14	9	2	1	0	0	0	0	1	0	0	0	0	0	0	0	2	0	0	26	50.5													0	3.25	0.75	30.35	30.35	30.35
1939	None	2005-12-13	60	1	0	1	0	16	11	6	23	23	7	0	0	1	2	2	2	0	0	0	0	0	0	0	0	0	0	47	63.67													1	2.72727	1	27.67	29.33	31.75
1919	None	2005-10-25	49	2	0	0	0	20	16	6	25	24	2	0	0	1	0	1	0	0	0	0	0	0	0	0	1	3	0	48	56.5													0	2.2	1	24.63	25.94	27.41
254	None	1993-05-17	24	2	0	1	2	13	5	4	14	10	2	0	0	0	1	0	1	0	1	0	0	0	0	0	0	1	0	53	68.5			47	47									0	2.33333	0.5	26.96	29.84	32.8
1557	None	2004-07-26	61	3	0	0	2	20	16	4	27	25	4	0	1	1	0	2	0	0	0	0	0	1	2	0	0	1	0	38	53							53	53	59	62			0	2.91667	1.33333	26.79	29.63	33.07
2941	None	2009-06-04	43	3	0	0	1	20	18	5	21	21	2	0	0	2	0	0	0	1	0	0	0	0	0	0	0	0	0	44	44.5	69	69											0	4.25	2	21.58	25.59	29.72
555	BRCA2	1996-03-15	69	4	5	0	5	27	23	6	32	31	9	0	1	2	4	1	1	0	0	0	0	1	1	0	0	2	1	36	51.25							74	74	51	51			0	2.63636	1.36364	25.35	27.7	30.53
2981	None	2009-08-17	39	3	0	1	0	10	7	5	19	20	6	0	0	0	2	3	1	2	1	0	0	1	0	0	0	1	1	54	62.6	46	46	66	66			43	43					0	1.85714	0.571429	24.8	26.49	28.18
5371	None	2013-09-11	63	0	0	0	0	18	9	5	27	20	1	0	1	0	0	0	0	0	1	0	0	0	0	1	0	6	1	30	30			49	49							80	80	0	2.63636	0.909091	22.68	24.52	26.43
708	None	1997-07-21	44	0	0	0	7	17	14	4	27	17	0	0	0	0	0	0	0	0	0	0	0	0	0	0	0	0	0															0	2.625	1.25
4709	None	2012-06-29	29	1	0	0	0	7	11	5	11	15	1	0	0	0	0	1	0	0	0	0	0	0	0	0	0	0	0	60	60													1	2.75	1.75	23.65	27.79	30.59
271	BRCA2	1993-07-22	126	23	9	10	6	56	38	6	69	57	5	0	0	4	0	0	1	2	0	1	0	3	0	0	0	2	0	40	49.8	50	55					62	65.67					0	3.05	1.4	25.47	28.23	31.28
244	BRCA1	1993-04-26	40	17	6	8	3	17	10	5	20	19	5	0	1	3	0	0	1	0	2	1	0	0	0	0	2	2	2	33	49.6			49	50									0	1.75	0.583333	26.41	27.42	28.33
648	None	1996-11-21	36	1	0	0	2	6	9	5	15	21	2	0	0	2	0	0	0	0	0	0	0	0	1	0	7	1	1	43	44.5									68	68			0	2.2	0.9	24.49	25.77	27.05
5783	None	2014-04-02	17	1	0	0	0	6	7	4	7	8	1	0	1	0	0	0	0	0	0	0	0	0	0	1	0	1	0	34	34											73	73	0	2.5	1.25	28.61	30.28	32.03
330	None	1994-04-21	22	9	0	0	3	11	7	4	12	10	0	0	0	0	0	0	0	0	0	0	0	0	0	0	7	0	0															0	4	1.5
4143	None	2011-08-25	72	0	0	0	0	24	28	5	35	37	4	0	0	0	2	1	1	0	0	0	0	0	1	1	0	3	0	50	61.75									72	72	60	60	0	3.33333	1.44444	25.44	30.82	37.67
560	None	1996-03-28	21	3	0	0	2	8	9	4	10	10	2	0	0	0	1	0	1	0	0	0	0	2	0	1	0	1	1	59	66.5							51	63			58	58	0	2	1	29.57	29.85	30.3
3179	None	2010-02-01	34	1	0	1	1	13	13	5	17	15	2	0	1	0	0	0	1	0	0	0	0	0	0	0	0	3	0	37	63.5													0	2.22222	1	24.25	25.53	26.93
1989	None	2006-04-14	106	0	0	0	4	21	16	5	43	48	3	0	0	1	1	1	0	0	0	1	0	0	0	1	1	2	1	47	57.67											43	43	0	3.63636	1.54546	20.39	26.76	35.19
2014	None	2006-06-07	29	1	0	0	0	11	13	7	12	16	2	0	0	2	0	0	0	0	0	1	0	0	0	0	0	5	2	45	45													0	2	1.125	25.96	27.45	29.5
2381	None	2007-09-27	80	3	0	0	0	6	15	6	15	26	1	0	0	1	0	0	0	0	0	0	0	0	0	0	0	0	0	48	48													0	2.2	1.6	20.72	22.32	24.18
3155	None	2010-01-11	28	1	0	0	0	9	13	4	13	15	2	0	1	0	0	0	1	0	0	0	0	0	0	1	0	1	0	34	53											42	42	0	1.75	1	22.54	27.14	30.51
4726	BRCA1	2012-07-13	34	1	1	0	0	8	5	5	15	18	5	0	0	0	4	0	1	0	2	0	0	0	1	0	0	1	1	51	60.25			55	56.5					46	46			4	2.5	0.75	23.5	27.26	32.5
5750	None	2014-03-19	17	1	0	0	0	8	6	5	9	8	4	0	1	0	1	1	1	0	0	0	0	0	0	0	0	2	1	39	57.25													0	1.6	0.6	22.5	24.75	27.01
1802	None	2005-06-13	73	2	0	0	2	20	28	6	30	41	3	0	0	1	1	1	0	0	1	0	0	0	0	0	0	1	0	45	53.67			77	77									0	3.09091	1.54546	24.76	28.77	34.28
2715	None	2008-10-27	65	2	0	0	0	22	28	6	29	36	2	0	0	0	2	0	0	0	0	0	0	0	0	0	0	1	0	50	50													0	2.61538	1.46154	26.52	29.3	32.64
4465	None	2012-02-02	39	1	0	0	2	14	14	6	17	20	4	0	0	1	1	1	1	0	0	0	0	2	0	2	2	3	1	49	61							60	61.5			60	72	0	2.25	1.125	23.05	25.57	28.41
1244	None	2002-11-28	37	1	0	0	1	23	13	4	23	14	5	0	0	0	4	1	0	0	0	0	0	0	0	0	0	0	0	50	55.5													0	2.41667	0.833333	24.67	31.07	38.24
3694	BRCA2	2010-12-08	25	1	1	0	0	7	10	5	8	16	3	0	1	2	0	0	0	0	0	0	0	0	0	1	0	2	0	31	42											51	51	0	1.33333	0.833333	25.7	26.63	27.88
173	BRCA1	1990-04-23	156	14	3	6	6	54	51	6	67	82	8	0	2	4	1	1	0	0	1	0	1	0	1	2	2	2	1	39	48.57			72	72	55	55			34	34	65	65	0	2.39286	1.03571	26.96	28.8	30.98
2684	BRCA1	2008-09-12	37	1	3	0	0	13	14	5	15	20	3	0	1	2	0	0	0	0	3	0	0	1	0	0	0	0	1	38	40			43	50.67			55	55					0	2.875	1.5	23.69	27.82	33.11
3013	None	2009-09-15	65	1	0	0	0	26	21	5	30	35	2	0	1	1	0	0	0	0	1	0	0	1	1	0	0	3	0	38	43.5			48	48			72	72	47	47			0	2.0625	0.8125	22.03	23.54	25.04
5290	None	2013-07-01	25	1	0	0	0	8	12	5	11	14	1	0	0	0	1	0	0	0	1	0	0	0	1	0	0	3	2	51	51			64	64					89	89			0	1.8	1	24.34	26.55	28.76
1240	None	2002-09-12	54	3	0	0	5	25	23	5	26	28	7	0	0	2	2	2	1	0	0	0	0	0	1	0	1	4	0	49	62.2									66	66			0	2.66667	1	26.59	28.09	29.63
2461	None	2007-12-04	51	2	0	0	0	20	15	6	22	24	3	0	1	0	1	1	0	0	0	0	1	1	0	0	0	3	0	34	50					32	32	60	60					0	2.41667	0.833333	26.8	29.26	32.03
5752	BRCA1	2014-03-21	34	2	1	0	0	12	19	5	15	19	2	0	0	1	0	0	1	0	0	1	0	0	0	0	1	2	1	48	61													0	2.66667	1.83333	25.98	28.54	32.55
1222	None	2002-07-04	57	1	0	1	1	24	21	4	29	28	3	1	0	1	0	1	0	0	0	0	0	0	0	1	0	4	0	24	43											65	65	0	2.54546	1.36364	25.81	28.12	30.94
3760	None	2011-01-24	38	1	0	0	0	16	10	5	18	19	3	0	0	1	0	1	1	0	0	0	0	0	1	1	0	3	1	41	60									70	70	71	71	2	2.5	0.875	23.52	24.2	24.88
55	None	1990-07-23	17	6	1	1	1	6	6	4	8	9	3	0	0	0	3	0	0	0	0	0	0	0	0	0	0	0	0	52	55.67													0	1.75	1	21.12	23.83	26.58
2862	None	2009-03-20	38	1	0	0	0	12	9	5	15	17	0	0	0	0	0	0	0	0	2	0	0	0	0	0	0	2	1					56	57.5									0	1.88889	0.777778	24.33	27.96	32.11
3515	None	2010-08-23	23	1	0	0	0	11	6	5	12	10	2	0	0	1	0	1	0	0	0	0	0	0	0	0	2	2	1	47	54													0	2	0.5	28.49	30.83	33.14
4628	None	2012-05-09	35	1	0	0	0	13	15	5	14	21	2	0	0	1	1	0	0	0	1	0	0	0	1	0	0	5	1	46	52			55	55					56	56			0	3.42857	1.85714	25.86	29.03	32.81
328	None	1994-05-26	20	1	0	0	4	7	10	5	8	10	4	0	0	0	0	1	3	0	0	0	0	0	0	0	1	1	0	63	80.25													0	2	1.4	24.33	25.83	27.33
5510	None	2013-11-13	42	1	0	0	0	12	13	5	23	19	3	0	0	1	1	0	1	0	1	0	0	3	1	0	0	4	3	42	62.33			89	89			72	80.33	62	62			6	4.2	2.4	26.94	30.64	34.07
4079	BRCA2	2011-07-21	62	2	4	4	0	22	21	5	28	31	5	0	1	4	0	0	0	0	0	0	0	0	1	0	0	3	0	35	41.25									61	61			0	3.18182	1.54546	22.6	25.87	29.37
3826	None	2011-03-09	82	5	0	0	0	29	29	6	37	42	5	0	0	1	0	1	3	0	2	1	0	0	0	0	0	2	1	41	73.6			46	57.5									0	2.41176	1.23529	23.77	24.87	25.96
376	None	1994-11-02	20	2	1	0	5	5	4	4	14	6	0	0	0	0	0	0	0	0	0	0	0	0	0	0	0	0	0															0	3	1.5
1593	None	2004-09-14	115	2	0	2	3	29	37	6	51	62	6	0	1	1	0	0	4	0	0	0	0	1	0	0	0	0	0	36	66.6							77	77					0	2.625	1.5	25.72	28.94	32.25
1951	None	2006-01-19	56	4	0	0	0	21	26	5	24	31	6	1	0	0	2	2	1	0	0	1	0	0	0	0	2	3	0	25	56.17													0	2.64286	1.35714	26.87	29.6	32.28
1651	None	2004-12-03	21	2	0	0	2	5	7	4	9	9	2	0	0	1	1	0	0	0	0	0	0	0	0	0	0	0	0	46	49													0	1.5	1	30.51	32.37	34.22
2744	None	2008-11-14	106	2	0	0	0	45	24	6	56	50	5	0	1	0	2	0	2	0	0	0	0	0	0	0	0	2	0	36	53.67													0	2.22727	0.681818	26.76	29.02	31.57
5476	None	2013-10-23	26	0	0	0	0	7	5	4	11	12	4	0	0	0	0	1	3	1	0	0	0	0	0	0	0	2	2	63	71.67	60	60											0	2.75	1	22.37	29.45	36.27
3362	None	2010-07-05	82	1	0	0	0	20	17	6	35	44	4	0	0	1	0	1	2	0	0	0	0	0	0	0	0	3	0	45	66													0	2.30769	1	23.41	25.84	28.76
3779	None	2005-02-28	89	5	0	0	0	29	30	7	44	42	12	0	0	0	4	5	3	1	0	2	0	1	0	0	1	4	2	52	63.42	69	69					71	71					0	3	1.17241	26.45	29.34	32.49
2472	BRCA1	2007-12-17	58	0	2	1	0	12	5	5	20	19	1	0	0	0	0	0	1	0	4	0	0	1	0	0	0	0	0	70	70			37	46.5			82	82					1	2.33333	0.75	25.12	26.83	28.94
1336	None	2003-11-25	22	1	0	0	4	9	8	6	9	13	4	0	0	1	2	1	0	0	0	0	0	0	3	0	1	1	0	41	53									54	59			0	1.85714	0.714286	25.62	27.19	29.52
428	None	1995-04-27	70	4	0	1	6	26	19	6	37	32	9	0	0	4	4	0	1	0	0	0	1	0	0	1	1	4	3	43	51.88					70	70					70	70	0	2.26667	1.13333	23.57	24.92	26.71
3523	None	2010-08-31	13	1	0	0	0	6	3	4	7	5	1	0	1	0	0	0	0	0	0	0	0	0	0	2	0	0	0	38	38											62	62	0	2	0.666667	19.27	19.82	20.37
3834	BRCA2	2011-03-14	24	3	1	0	0	12	12	4	12	12	1	0	0	0	1	0	0	0	1	0	0	1	0	1	0	2	0	53	53			43	43			68	68			76	76	0	2.28571	1.14286	25.19	26.69	28.45
3100	None	2009-11-06	47	1	0	0	0	21	15	5	23	24	2	0	1	1	0	0	0	0	0	0	0	1	1	1	0	2	1	39	39.5							66	66	75	75	63	63	0	4.14286	1.57143	22.91	26.84	31.47
5480	None	2013-10-25	98	1	0	0	0	20	20	6	43	38	1	0	0	0	1	0	0	0	3	0	1	0	1	1	1	5	3	57	57			54	67.33	54	57			64	64	54	54	0	3.5	1.875	22.9	24.87	26.48
5200	BRCA1	2013-04-26	41	1	1	0	0	11	8	5	23	18	1	0	0	0	0	0	1	0	1	0	0	1	0	1	0	2	2	76	76			76	76			69	69			66	66	0	2.28571	1.28571	27.44	29.03	30.87
3019	None	2009-09-16	62	0	0	0	0	29	15	5	37	25	2	0	0	0	0	2	0	0	0	1	0	0	0	0	1	4	1	62	65.5													0	2	0.538462	27.35	28.4	29.45
4157	None	2011-09-06	60	0	0	0	0	21	12	5	29	31	0	0	0	0	0	0	0	0	3	0	0	0	0	0	0	1	0					22	46.67									1	2.41667	0.916667	21.79	24.79	27.73
1657	None	2004-12-20	56	1	0	0	4	21	21	5	29	27	5	0	1	0	2	2	0	0	0	0	0	0	1	1	1	1	2	30	54									53	53	60	60	0	2.85714	1.28571	23.41	26.38	29.08
5173	None	2013-04-10	16	1	0	0	0	6	5	4	6	7	1	0	1	0	0	0	0	0	0	0	0	1	0	0	0	2	0	31	31							86	86					0	1.6	0.6	31.59	31.59	31.59
1384	None	2004-01-16	54	3	0	2	1	25	23	5	26	28	3	0	0	1	0	2	0	0	0	0	0	0	1	0	0	1	0	44	58.67									58	58			0	2.76923	1.30769	26.51	29.72	33.2
3712	BRCA2	2010-12-17	27	2	1	1	0	11	11	6	13	14	5	0	5	0	0	0	0	0	1	0	0	0	0	0	0	4	2	35	36.33			54	54									0	2.33333	1	26.39	27.54	28.57
3947	None	2011-05-23	34	1	0	0	0	20	7	6	21	13	3	0	1	0	0	1	1	0	0	0	0	0	0	0	0	1	0	33	55.33													0	2.1	0.5	22.96	26.38	29.79
4741	BRCA1	2012-08-21	45	4	1	2	0	17	10	5	19	14	3	0	0	0	2	1	0	0	0	0	0	0	0	0	0	2	0	51	56													0	1.81818	0.636364	27.14	27.87	28.6
5075	None	2013-03-14	26	1	0	0	0	11	9	4	12	10	2	0	1	0	0	1	0	0	2	0	0	1	0	1	0	1	0	37	50.5			44	49			63	63			64	64	1	2.6	1	23.39	24.88	26.39
5115	None	2013-04-08	87	2	0	0	0	36	18	6	43	40	5	0	0	1	2	2	0	0	0	0	0	0	1	0	2	3	1	40	56.2									62	62			0	2.35294	0.705882	23.95	27.47	31.56
930	BRCA2	1999-05-27	28	2	1	0	4	8	12	5	10	14	3	0	0	1	1	1	0	0	1	0	1	0	0	0	2	0	1	44	56.33			61	61	55	55							0	2	1.5	26.19	32.86	39.19
2773	None	2009-01-07	21	0	0	0	0	8	11	5	9	12	1	0	0	0	0	1	0	0	0	0	0	0	1	0	0	2	1	68	68									71	71			0	2	1	23.06	24.28	25.5
2261	None	2007-05-10	30	3	0	0	0	14	13	5	16	14	0	0	0	0	0	0	0	0	1	0	1	0	0	0	0	4	0					32	32	68	68							2	2.14286	1.28571	23.09	23.43	23.76
926	BRCA1	1999-05-20	10	3	1	0	2	7	2	4	8	2	3	0	0	1	2	0	0	0	0	0	0	0	0	0	1	0	0	43	49.33													0	1.66667	0.333333	23.92	24.92	25.92
1587	None	2004-09-06	61	3	0	0	2	18	14	6	30	27	5	0	1	2	0	0	2	0	0	0	0	0	0	0	0	1	1	39	62.8													0	2.36364	1.09091	23.28	25.68	27.82
2350	None	2007-08-06	59	1	0	0	1	24	17	6	28	28	3	0	1	0	0	1	1	0	0	1	0	0	1	0	1	6	1	35	61.33									76	76			0	2.07143	0.642857	25	26.73	29.01
186	None	1992-05-26	23	3	0	1	3	8	10	4	12	11	3	0	0	0	1	1	1	0	0	0	0	0	0	0	1	1	1	51	64													0	2.5	1.5	23.71	25.15	26.59
1589	None	2004-09-06	22	1	0	1	0	10	5	5	13	9	2	0	0	1	0	0	1	0	0	0	0	0	0	0	0	0	0	48	63													0	2.25	0.75	24.53	26.03	27.53
1876	None	2005-09-07	84	1	0	0	1	22	18	4	30	31	5	0	2	0	3	0	0	0	0	1	0	0	0	1	1	11	1	32	45											67	67	0	3.91667	1.66667	23.96	24.96	26.46
642	BRCA2	1996-10-22	26	3	0	1	4	12	5	3	13	13	0	0	0	0	0	0	0	0	0	0	0	0	0	0	3	0	0															0	3.66667	1.33333
889	None	1999-02-11	25	4	0	1	1	12	12	5	12	13	3	0	0	1	0	1	1	0	0	0	0	0	1	0	2	3	1	45	63									31	31			0	5.25	2	29.42	31.21	33
304	None	1994-02-11	136	6	0	1	6	55	38	6	63	65	4	0	0	1	1	2	0	0	0	1	0	0	2	0	1	4	1	45	58.75									69	74			0	3.16667	1.33333	24.48	27.95	32.13
84	None	1990-02-26	38	4	0	1	2	8	6	5	20	14	2	0	1	0	1	0	0	0	0	0	0	1	0	0	1	1	0	37	44.5							46	46					0	2	1	25.95	26.95	27.96
1507	None	2004-05-24	35	2	0	1	4	5	7	3	19	15	1	0	1	0	0	0	0	0	0	0	0	0	0	0	0	0	0	38	38													0	2.33333	0.666667	29.19	30.43	31.67
4338	None	2011-11-09	135	1	0	0	0	42	31	5	51	44	4	0	0	1	3	0	0	0	0	0	0	0	0	0	2	3	1	46	49.25													0	2.95	1.1	21.21	24.93	28.26
2403	None	2007-10-23	31	4	0	0	0	16	8	4	16	9	4	0	0	1	2	0	1	0	0	1	0	0	1	0	0	7	1	40	56									56	56			0	3.33333	1	24.38	26.1	28.54
2481	BRCA1	2007-12-27	33	2	1	1	0	12	16	6	15	18	2	0	1	1	0	0	0	0	0	0	0	0	0	2	0	4	2	37	42											71	73.5	0	1.66667	0.777778	22.67	24.03	25.65
5300	BRCA2	2013-07-04	26	1	1	0	0	12	7	5	14	12	2	0	0	1	0	1	0	1	1	0	0	1	0	0	0	0	0	42	54	58	58	70	70			84	84					0	1.71429	0.571429	27	30.51	33.92
4323	None	2011-11-02	78	1	0	0	0	26	30	5	37	41	4	1	0	0	1	1	1	0	0	1	0	2	0	2	0	8	1	27	55.25							69	69.5			58	58.5	0	2.33333	1.33333	23.72	26.42	30
4788	None	2012-09-14	46	1	0	0	0	19	17	5	23	23	0	0	0	0	0	0	0	0	0	0	0	0	0	0	0	0	0															0	2.5	1.5	26.08	26.08	26.08
2661	None	2008-08-11	59	1	0	0	0	18	19	5	29	30	1	0	1	0	0	0	0	0	0	0	0	0	1	0	0	1	0	32	32									68	68			0	1.81818	1	27.08	28.8	30.77
3245	None	2010-03-18	82	1	0	0	0	31	32	5	39	43	3	0	0	0	0	1	2	0	0	0	1	0	0	0	1	6	1	64	72.67					67	77.33							0	3.38462	1.76923	22.84	27.13	33.41
5248	BRCA2	2013-06-06	68	0	0	0	0	23	12	5	24	13	0	0	0	0	0	0	0	0	2	1	0	1	1	0	0	3	1					43	53			70	70	84	84			0	2.5	1	30.73	33.39	35.6
2756	None	2008-11-26	57	3	0	0	0	17	18	5	26	24	4	0	0	1	1	0	2	1	0	0	0	0	2	1	1	6	1	45	62	70	70							70	70	70	70	0	3.28571	1.42857	31	34.97	38.98
3490	BRCA2	2010-06-07	43	4	2	0	0	16	17	5	18	23	6	0	2	1	2	1	0	0	0	0	0	0	0	1	0	1	1	30	45.33											75	75	0	2	0.833333	26.63	28.09	29.81
1420	None	2004-03-15	45	2	0	0	5	22	10	6	25	20	6	0	0	3	1	0	2	0	0	0	0	0	1	0	2	3	1	40	54.5									48	48			0	2.1	0.5	29.4	30.12	30.84
2737	BRCA1	2008-11-10	79	5	2	3	0	35	20	6	42	36	9	0	1	5	1	0	2	0	1	0	0	0	0	1	1	6	1	35	54.29			56	56							55	55	0	2.11111	0.722222	24.29	25.55	27.08
3076	None	2009-10-27	34	1	0	0	0	12	12	6	13	19	6	0	1	2	1	0	2	0	0	0	0	0	0	0	1	0	0	35	56.5													0	2.75	1.375	28.4	30.01	32.17
5352	None	2013-08-28	27	0	0	0	0	10	12	5	14	13	3	0	1	2	0	0	0	0	0	0	0	3	1	1	2	3	1	35	38.33							71	73.33	40	40	71	71	0	2.14286	1.42857	24.94	24.94	24.94
3070	None	2009-10-26	27	1	0	0	0	14	8	5	15	12	1	0	0	0	0	1	0	0	0	0	0	0	1	0	0	2	0	64	64									84	84			0	2.42857	0.857143	29.43	32.08	34.43
3156	None	2010-01-12	42	3	0	0	3	19	13	5	22	20	5	0	1	2	0	1	1	0	0	0	0	0	0	0	2	2	0	38	56.25													0	2.3	1	23.01	24.71	26.84
1216	None	2002-05-23	38	2	0	0	2	19	15	4	19	19	4	0	1	1	1	0	1	0	0	1	0	0	0	0	0	1	2	38	53.25													0	2.44444	1.33333	24.85	25.73	26.61
2619	None	2008-06-24	83	1	0	0	0	39	25	5	47	36	2	0	0	1	1	0	0	0	0	1	1	0	0	0	0	5	0	42	47					69	76							0	2.8	1.13333	25.98	28.51	31.51
836	None	1998-07-30	11	1	0	0	2	6	5	3	6	5	0	0	0	0	0	0	0	0	0	0	0	0	0	0	0	0	0															0	1.66667	0.666667	34.52	34.52	34.52
314	None	1994-03-31	34	3	0	0	12	14	15	5	14	20	2	0	0	1	1	0	0	0	0	0	0	0	0	0	5	3	0	44	48.5													0	4.22222	2	26.07	26.29	26.51
4969	None	2013-01-04	26	1	0	0	0	11	11	4	12	14	3	0	0	1	0	1	1	0	0	0	0	0	0	1	2	2	0	44	60.67													0	1.875	0.875	25.06	25.94	26.82
422	None	1995-04-04	127	19	0	1	7	41	29	5	57	70	10	0	0	4	2	3	1	0	0	0	0	0	0	0	2	1	2	43	55.44													0	2.57692	1	24.79	26.46	28.78
5346	None	2013-08-27	30	1	0	0	0	9	15	5	15	15	0	0	0	0	0	0	0	0	1	0	0	0	0	1	1	1	0					24	24							78	78	0	2.33333	1.66667	20.69	22.12	23.5
690	None	1997-05-22	202	7	0	1	4	37	40	6	80	97	11	0	0	4	3	2	2	0	0	0	1	0	2	0	1	5	1	42	53.1					54	54			47	57.5			0	2.89655	1.51724	23.96	27.69	32.19
2564	BRCA2	2008-04-03	38	4	1	1	0	14	13	5	21	17	4	0	1	0	2	1	0	0	0	0	0	0	0	0	1	0	0	35	53.75													0	3.11111	1.88889	25.64	30.15	34.66
93	BRCA1	1991-10-28	68	22	11	7	6	35	16	4	38	29	0	0	0	0	0	0	0	0	5	0	0	0	0	0	2	0	0					45	49.6									0	2.78571	0.785714	25.96	27.51	29.23
2982	None	2009-08-18	63	2	0	0	0	17	24	6	24	35	2	0	1	0	0	1	0	0	0	1	1	0	0	0	0	5	1	38	50					71	71							0	2.81818	1.54546	25.71	28.73	32.41
2549	None	2008-03-18	74	2	0	0	0	23	19	5	40	34	5	0	0	1	0	2	2	0	0	0	0	0	0	0	0	2	1	49	65													0	2.58333	1.16667	24.89	27.5	30.15
3113	None	2009-11-26	25	2	0	0	0	6	4	4	10	14	1	0	0	1	0	0	0	0	0	0	0	0	0	0	0	0	0	45	45													0	2	0.666667	20.64	23.05	25.47
4131	None	2011-08-18	31	2	0	1	0	8	8	6	13	18	3	0	0	0	2	0	1	0	0	1	0	1	0	0	0	1	0	51	61.33							80	80					0	1.42857	0.714286	23.71	23.71	23.71
2798	None	2009-01-30	118	3	0	0	0	24	29	5	47	70	5	0	0	0	0	4	1	0	0	0	0	0	0	2	0	1	0	60	68.25											43	49.5	0	3.46667	1.93333	23.78	27.42	31.99
2680	None	2008-09-08	40	1	0	0	0	12	11	6	18	19	2	0	1	0	1	0	0	0	1	0	0	1	0	0	0	2	0	32	43.5			76	76			72	72					0	2.71429	1.28571	25.97	27.73	29.69
4036	BRCA1	2011-07-04	41	3	1	0	0	15	16	5	19	21	2	0	0	0	1	0	1	0	0	0	0	0	0	0	0	3	0	53	65.5													0	2.18182	1.27273	26.17	28.69	31.23
484	None	1995-10-05	33	2	0	0	5	15	12	5	17	16	2	0	0	1	0	1	0	0	1	1	0	0	0	1	0	1	0	47	53.5			64	64							44	44	0	2.42857	1.14286	25.54	27.86	30.78
4252	None	2011-10-10	26	1	0	0	0	8	11	4	10	14	1	0	1	0	0	0	0	0	0	0	0	0	0	0	0	3	0	31	31													0	3.2	1.8	23	30.09	40.25
2328	BRCA2	2007-06-25	73	3	2	0	0	21	26	5	30	42	6	0	1	4	0	1	0	0	0	0	1	0	0	0	0	3	1	35	46.2					61	61							0	3.08333	1.83333	22.63	26.74	31.36
2003	BRCA2	2006-05-16	51	3	1	1	3	11	11	5	23	18	4	0	0	2	2	0	0	0	1	0	0	0	0	0	0	0	1	40	50.5			56	56									0	2	0.833333	29.41	31.45	33.49
5320	None	2013-07-15	79	1	0	0	0	31	33	4	40	39	4	0	0	1	3	0	0	0	0	0	1	0	0	1	2	7	2	49	50					93	93					33	33	0	3.54546	1.72727	25.35	28.97	33.02
4602	BRCA1	2012-04-17	34	3	3	1	0	14	10	5	18	15	2	0	0	2	0	0	0	0	0	0	0	2	0	0	0	1	0	47	47.5							60	72.5					0	1.875	0.75	28.78	30.55	32.32
1291	BRCA2	2003-08-21	55	5	4	1	3	17	21	4	27	27	1	0	0	1	0	0	0	0	2	0	1	2	0	0	1	3	0	47	47			62	64.5	76	76	65	73					0	2.66667	1.66667	23.67	26.72	29.74
5604	None	2014-01-06	26	1	0	0	0	6	5	5	9	11	0	0	0	0	0	0	0	0	1	0	0	0	0	0	0	1	0					54	54									0	1.5	0.666667	26.11	26.11	26.11
1519	None	2004-06-07	44	2	0	0	1	13	14	5	20	24	2	0	0	1	1	0	0	0	0	0	0	0	0	0	0	1	0	42	48													0	2.55556	1.33333	33.31	34.98	36.31
4655	None	2012-05-31	32	0	0	0	0	10	8	5	16	15	0	0	0	0	0	0	0	1	0	0	0	0	1	1	0	0	1			42	42							61	61	52	52	0	2.66667	1	19.56	23.3	26.55
4763	None	2012-09-06	58	2	0	0	0	14	15	5	23	25	5	0	1	0	1	1	2	0	0	0	0	0	0	0	0	3	0	36	61													0	2.77778	1.33333	25.34	28.19	30.97
1063	None	2000-05-18	41	2	0	1	2	21	14	4	24	17	0	0	0	0	0	0	0	0	0	0	0	0	0	0	3	0	0															0	2.75	1.25	25.11	27.04	29.33
17	BRCA1	1989-01-20	68	21	3	9	1	27	19	5	33	33	3	0	1	1	1	0	0	0	0	0	0	0	0	0	0	1	0	34	43.33													0	2.75	1	21.98	24.69	27.29
5088	None	2013-03-20	31	1	0	0	0	9	9	6	11	12	4	0	0	1	0	1	2	0	0	0	0	0	0	1	0	1	1	46	76.75											71	71	0	1.33333	0.333333	23.74	24.86	26.15
2484	None	2008-01-03	15	2	0	0	0	8	7	4	8	7	2	0	1	0	0	1	0	0	0	0	0	1	0	0	0	3	0	39	51.5							64	64					0	1	0.428571	26.1	26.1	26.1
1315	None	2003-09-18	78	2	0	0	1	33	25	5	40	38	0	0	0	0	0	0	0	0	0	0	0	0	0	0	0	0	0															0	2.64286	1.07143	26.2	29.19	31.9
3225	None	2010-03-04	31	1	0	0	2	9	15	6	12	16	1	0	0	0	1	0	0	0	0	0	1	0	0	0	0	2	1	51	51					63	63							0	2.25	1.5	23.43	23.93	24.43
2830	None	2009-02-26	107	1	0	0	0	43	31	5	62	44	8	0	2	0	0	2	4	0	0	0	0	1	0	0	0	1	2	31	65.25							84	84					1	2.18182	1	25.48	26.74	28.01
3544	None	2010-09-09	71	2	0	0	0	34	23	5	40	31	6	0	0	1	1	3	1	0	0	0	0	2	0	1	0	5	2	40	61.33							72	82.5			54	54	1	4.11111	1.44444	22.99	26.43	29.71
3255	None	2010-03-22	41	1	0	0	0	14	16	5	20	19	3	0	0	0	2	1	0	0	0	0	0	0	0	0	3	1	0	55	61													0	1.83333	0.833333	27.4	28.7	30
3302	BRCA1	2010-05-03	107	2	3	2	0	51	37	5	55	46	0	0	0	0	0	0	0	0	0	0	0	0	0	0	0	0	0															0	2.72	1	29.72	30.35	31.32
4277	None	2011-10-11	90	2	0	1	0	25	31	5	41	49	5	0	1	3	0	0	1	0	0	1	0	0	0	1	0	2	2	34	48.8											41	41	3	2.5	1.28571	25.16	27.6	30.69
2978	BRCA2	2009-08-13	59	4	2	2	0	25	18	5	27	30	5	0	2	0	0	1	2	0	1	0	0	0	0	0	0	4	0	32	57.2			55	55									0	1.78571	0.785714	27.12	30.15	33.85
505	None	1995-12-19	38	1	0	0	4	17	14	5	19	19	3	1	0	1	1	0	0	0	0	0	0	0	0	1	0	2	2	28	43.67											68	68	0	2.875	1	25.16	26.59	28.34
3043	None	2009-10-05	26	1	0	0	0	8	11	5	9	15	4	0	1	1	0	1	1	0	0	0	0	0	0	0	0	0	0	34	53													0	2.14286	1.28571	27.09	28.24	29.39
4793	None	2012-09-19	31	1	0	0	0	14	11	5	17	14	2	0	0	1	1	0	0	0	1	0	0	1	0	2	0	3	1	46	49			60	60			76	76			73	74.5	0	2.71429	1.14286	25.43	27.26	29.58
2527	None	2008-02-25	66	2	0	0	0	31	13	5	35	31	5	0	0	1	2	1	1	0	1	0	0	0	0	1	0	0	0	41	59			53	53							74	74	0	3.1	1	27.46	30.38	34.77
1428	None	2004-04-29	10	1	0	0	2	7	2	4	7	3	0	0	0	0	0	0	0	0	0	0	0	0	0	0	4	0	0															0	2.33333	0.333333	27.05	27.05	27.05
2369	None	2007-09-14	80	1	0	0	0	22	22	5	33	37	7	0	0	2	1	2	2	2	0	0	0	0	1	0	1	0	0	40	60.29	78	78							35	35			0	2.14286	1.21429	24.67	26.43	28.39
3244	None	2010-03-17	29	2	0	0	3	10	11	5	10	15	2	0	0	0	2	0	0	0	0	0	0	0	1	1	0	1	0	53	56									77	77	56	56	0	2	0.857143	30.39	30.51	30.63
3739	None	2011-01-10	34	2	0	0	0	17	9	5	18	15	4	0	0	0	2	2	0	0	1	0	0	0	0	0	0	3	0	53	59.5			55	55									0	2.33333	0.666667	26.8	30.01	34.23
2141	BRCA2	2006-11-20	40	2	1	1	2	16	5	6	17	12	2	0	0	1	0	0	1	0	1	0	0	0	0	0	0	3	1	47	64.5			69	69									0	1.7	0.4	23.99	25.05	25.96
5413	None	2013-09-27	79	1	0	0	0	28	32	5	38	40	7	0	0	1	2	4	0	0	1	0	0	1	2	1	2	4	2	40	55.5			36	36			54	54	56	74.5	81	81	6	2.72222	1.38889	25.92	27.59	29.36
2139	BRCA1	2006-11-17	55	1	1	1	0	21	23	5	28	27	3	0	0	0	1	1	1	0	1	0	0	1	0	0	0	1	2	51	61.67			56	56			95	95					0	2.77778	1.77778	27.27	29.39	31.87
4979	None	2013-01-09	26	1	0	0	0	8	11	5	12	13	2	0	1	0	0	1	0	0	0	0	0	2	0	0	0	1	1	32	49							66	69					5	2.5	1.75	21.01	24.84	29
2695	None	2008-09-29	24	1	0	0	0	9	9	5	13	11	1	0	0	1	0	0	0	0	0	0	0	0	0	0	0	2	0	40	40													0	2	1	24.49	31.37	37.7
2116	None	2006-09-29	29	1	0	0	2	6	6	4	10	10	3	0	0	1	1	0	1	0	0	0	0	0	0	0	0	1	0	42	54.33													0	2.75	1.25	27	33.52	41.41
4331	BRCA2	2011-04-11	38	4	2	2	0	13	14	5	14	20	3	0	2	0	1	0	0	0	0	0	1	0	0	0	0	0	0	36	44					54	54							0	2.6	1.2	23.88	25.24	26.35
1146	None	2001-06-21	50	2	0	1	4	19	18	5	26	24	3	0	0	1	0	0	2	0	0	0	0	0	2	1	0	2	2	45	66.67									62	62.5	76	76	0	2.22222	0.888889	26.4	28.57	31.1
200	None	1989-11-07	28	2	0	0	4	12	12	5	14	14	0	0	0	0	0	0	0	0	0	0	0	0	0	0	7	0	0															0	2.16667	1	27.74	29.92	31.94
5013	None	2013-01-28	16	1	0	0	0	8	3	5	9	7	1	0	0	0	1	0	0	0	0	0	0	0	0	0	2	1	0	52	52													0	1.2	0.4	30.12	30.37	30.62
723	BRCA1	1997-09-09	16	14	0	0	0	6	1	2	15	1	0	0	0	0	0	0	0	0	0	0	0	0	0	0	0	0	0															0	5	0
3205	None	2010-02-18	32	1	0	1	0	15	8	5	18	14	2	0	0	0	0	0	2	0	1	1	0	0	1	0	0	0	0	70	70			44	44					50	50			0	2.5	1	24.42	27.2	30.85
5034	None	2013-02-11	30	1	0	0	0	6	9	5	16	14	0	0	0	0	0	0	0	1	0	1	0	0	0	0	0	1	0			61	61											0	4.2	2.8	28.54	28.54	28.54
2590	None	2008-06-06	52	4	0	0	0	8	20	5	17	30	2	0	0	1	0	1	0	0	0	0	1	0	2	0	5	0	0	47	56					78	78			50	63			0	3	1.75	27.06	29.95	32.06
3955	None	2011-05-25	32	1	0	0	2	15	12	5	16	16	1	0	0	1	0	0	0	0	1	0	1	0	0	0	1	2	0	41	41			70	70	73	73							1	2.85714	1.14286	25.7	27.51	29.31
5791	None	2014-04-08	57	1	0	0	0	20	15	5	26	27	0	0	0	0	0	0	0	0	1	1	0	0	2	0	1	0	0					53	53					62	65			0	2.46154	1.07692	27.01	28.43	25.8
2674	None	2008-09-02	25	1	0	0	0	10	10	4	11	11	0	0	0	0	0	0	0	1	0	0	1	0	1	0	0	3	1			61	61			48	48			80	80			0	2.66667	1.5	27	29.63	32.25
2848	None	2009-03-09	28	1	0	0	0	10	4	5	16	12	3	0	0	0	2	1	0	1	0	0	0	0	0	0	0	1	0	50	56	69	69											0	2.33333	0.833333	27.51	31.19	34.05
273	None	1993-08-25	66	3	0	1	7	19	16	4	32	34	0	0	0	0	0	0	0	0	0	0	0	0	0	0	0	0	0															0	2.625	1.25	23.96	23.96	23.96
4135	None	2011-08-18	32	2	0	0	0	17	6	5	17	15	9	0	0	0	5	2	2	0	0	0	0	0	0	0	0	0	1	51	61.88													0	1.9	0.5	25.77	27.07	28.21
298	BRCA1	1993-12-22	26	19	3	8	6	8	4	4	13	13	0	0	0	0	0	0	0	0	0	0	0	0	0	0	6	0	0															0	2	0.666667
3349	None	2010-06-24	17	1	0	0	1	12	3	5	12	5	0	0	0	0	0	0	0	0	1	0	0	1	0	0	1	0	0					50	50			74	74					0	2.2	0.2	27.63	28.6	29.4
4335	None	2011-11-08	55	1	0	0	0	19	20	5	22	25	2	0	0	0	1	1	0	0	0	0	0	1	0	0	2	0	0	57	58.5							92	92					0	2.88889	1.11111	21.75	25.9	32.74
5605	None	2014-01-06	23	1	0	0	0	7	5	6	9	12	2	0	0	2	0	0	0	0	0	0	0	0	0	0	0	3	1	44	44													2	2.25	1	29.47	32.09	34.74
4431	None	2012-01-10	76	1	0	0	0	23	25	6	33	41	3	0	0	2	1	0	0	0	0	0	0	0	0	3	0	8	1	43	49.33											62	70	0	2.91667	1.5	23.05	26.21	28.91
1118	None	2000-12-14	78	4	0	2	3	27	13	6	43	34	4	0	1	2	1	0	0	0	0	0	0	1	0	0	0	0	0	38	45							81	81					1	2	0.7	25.35	26.64	28.82
998	BRCA1	2000-01-06	47	5	2	3	4	13	16	5	20	25	1	0	1	0	0	0	0	0	3	0	1	0	0	0	0	1	0	36	36			50	58.67	78	78							0	2.44444	1.33333	23	26.43	30
2165	None	2006-12-20	54	2	0	0	2	20	26	6	24	28	0	0	0	0	0	0	0	0	0	0	0	0	0	0	0	0	0															0	3.35714	1.78571	31.93	33.97	36
5668	None	2014-01-30	122	1	0	0	0	37	17	5	54	54	0	0	0	0	0	0	0	0	0	0	0	0	0	0	0	0	0															0	3	0.809524	26.69	29.39	32.5
1414	None	2004-03-10	34	2	0	0	1	11	12	5	15	19	5	0	0	3	1	0	1	0	0	0	0	0	0	0	0	1	1	44	52.75													0	1.75	1	27.66	29.65	32.11
2683	None	2008-09-12	17	1	0	0	0	6	6	4	8	9	2	0	1	0	0	0	1	0	0	0	0	0	0	0	0	1	0	39	55.5													0	2	1	27.1	29.68	31.77
2753	None	2008-11-25	43	1	0	0	1	18	15	5	22	21	2	0	0	0	1	0	1	0	0	0	0	0	0	0	0	2	0	54	62													0	2.22222	1.11111	26.26	28.27	30.31
5697	None	2014-02-13	40	0	0	0	0	12	21	4	14	26	2	0	1	0	0	1	0	0	2	0	0	0	0	1	0	1	1	34	50.5			67	69.5							47	47	0	3	2.125	28.41	29.97	31.41
248	None	1993-05-10	73	5	0	2	6	26	14	7	33	31	6	0	0	1	3	0	2	0	0	2	0	0	1	0	1	2	1	42	61.67									61	61			0	2.53846	0.846154	28.9	30.67	32.69
5629	None	2014-01-14	25	1	0	0	0	8	9	5	9	13	1	0	0	0	0	1	0	0	1	0	0	0	0	0	0	3	1	60	60			68	68									0	2.25	1	25.28	27.56	29.85
5807	None	2014-04-17	33	1	0	0	0	10	9	5	14	16	3	0	1	1	0	1	0	0	0	0	1	0	1	0	0	0	0	35	46.33					78	78			70	70			1	3	1.5	22.43	26.9	33.09
416	None	1995-03-07	38	3	0	1	2	11	18	4	16	22	4	0	1	1	1	0	1	0	0	0	0	0	0	0	0	1	0	35	50.75													0	3	2.5	23.27	24.97	27.46
1069	None	2000-06-22	56	3	0	0	0	20	15	6	24	27	6	0	0	2	0	0	4	0	0	0	0	0	1	0	0	1	1	41	69.33									75	75			0	2.58333	1	22.44	26.15	30.87
3278	None	2010-04-08	48	1	0	0	8	24	19	6	24	23	6	0	0	1	4	1	0	0	1	1	0	0	0	0	0	5	1	45	52.75			73	73									0	2.42857	1	22.74	26.8	30.81
5627	None	2014-01-13	68	1	0	0	0	28	22	4	38	30	3	0	0	1	0	2	0	0	0	0	0	0	0	0	0	1	0	40	56.67													0	2.90909	1.27273	23.86	26.5	29.55
432	None	1995-05-04	32	2	0	1	8	13	10	5	16	16	0	0	0	0	0	0	0	0	0	0	0	0	0	0	11	0	0															0	3.2	1.6
1068	None	2000-06-15	20	0	0	0	4	12	7	4	12	8	0	0	0	0	0	0	0	0	0	0	0	0	0	0	6	0	0															0	3.2	1.2	23.08	24.34	26.04
5554	None	2013-12-02	33	2	0	0	0	14	12	5	17	16	2	0	1	0	1	0	0	0	0	0	0	0	2	0	0	0	0	38	44.5									55	67.5			0	2	0.875	23.69	27.26	32.06
3929	None	2011-05-11	48	1	0	0	0	22	18	5	27	21	4	0	1	1	2	0	0	0	0	0	0	0	1	0	0	2	0	30	41.33									53	53			3	2.7	1	24.76	27.19	30.55
4403	None	2011-12-15	75	1	0	0	0	28	22	4	32	31	1	0	1	0	0	0	0	0	0	0	1	0	1	0	3	0	0	33	33					65	65			79	79			0	3.53846	1.46154	23.31	28.43	34.95
1816	None	2005-07-12	35	0	0	0	0	23	11	4	23	12	0	0	0	0	0	0	0	0	0	0	0	0	0	0	0	0	0															0	3.16667	1.16667	23.8	26.14	29.89
3736	None	2011-01-10	60	0	0	0	0	26	22	5	29	31	4	0	0	0	1	2	1	0	1	0	1	0	1	1	0	0	1	50	67			77	77					74	74	50	50	0	2.42857	1.14286	24.66	27.78	30.54
1194	None	2002-02-28	30	1	0	0	0	11	10	4	15	15	1	0	1	0	0	0	0	0	0	0	0	0	0	0	1	0	0	35	35													0	3	1.4	25.19	26.69	28.19
5767	None	2014-03-27	32	0	0	0	0	12	10	5	15	15	2	0	0	1	1	0	0	0	0	0	0	0	0	0	0	4	1	45	47.5													0	2.66667	1.16667	25.92	28.68	30.93
3161	None	2010-01-18	34	1	0	0	0	9	12	4	14	15	3	0	1	1	0	0	1	0	0	0	0	0	0	0	0	2	0	33	51.33													0	2.66667	1.66667	27.36	29.57	31.95
3518	None	2010-08-26	37	1	0	0	0	13	1	5	19	18	4	0	1	2	0	1	0	0	0	0	0	0	0	0	0	2	2	35	47.67													0	2.11111	0.333333	24.88	26.98	29.13
3320	None	2010-05-26	47	1	0	1	2	22	11	6	25	22	5	0	1	1	1	1	1	0	1	0	0	0	0	0	0	1	1	33	53			66	66									0	2	0.75	22.39	23.21	24.03
1691	BRCA1	2005-02-15	8	1	1	0	1	6	2	2	6	2	0	0	0	0	0	0	0	0	0	0	0	0	0	0	0	0	0															0	6	1
2324	None	2007-06-19	29	2	0	0	0	13	11	4	16	13	3	0	0	0	3	0	0	0	0	1	0	0	0	0	1	2	2	51	52.33													0	2.6	1.4	25.23	27.68	29.94
3971	None	2011-06-06	23	1	0	0	0	8	9	4	11	12	2	0	0	1	0	0	1	0	0	0	0	1	0	0	0	0	0	48	71							74	74					0	2.25	0.75	27.93	29.14	30.37
5709	None	2014-02-19	96	0	0	0	0	36	34	5	44	50	4	0	0	1	2	1	0	0	0	0	1	0	1	0	0	3	1	45	55.5					70	70			54	54			0	3.33333	1.77778	24.68	28.19	32.53
1317	BRCA2	2003-09-25	74	14	4	7	1	17	11	6	32	32	2	0	1	1	0	0	0	0	0	0	0	0	0	0	1	4	0	38	41.5													1	3.8	1.6	26.43	29.15	31.43
993	BRCA2	1999-12-09	22	6	4	2	3	8	8	5	9	13	2	0	0	0	1	0	1	0	2	0	0	0	0	0	0	0	0	54	62			39	44.5									1	2.16667	1	24.2	25.7	27.46
695	None	1997-06-12	77	5	0	0	9	21	23	5	28	33	1	0	0	1	0	0	0	0	0	1	0	0	0	4	1	4	1	45	45											40	63.25	0	2.6	1.26667	28.26	29.59	31
4147	BRCA1	2011-08-29	28	1	1	0	0	5	4	5	11	15	3	0	1	2	0	0	0	0	0	0	0	0	0	0	0	2	1	37	39													0	2	1	31.24	34.57	37.26
2526	None	2008-02-25	73	1	0	0	0	27	21	6	32	37	6	0	0	6	0	0	0	0	1	1	0	1	0	0	0	6	2	40	44.75			52	52			78	78					1	2.4375	1	29.1	31.35	33.5
4278	None	2011-10-12	97	2	0	0	0	32	26	6	46	42	0	0	0	0	0	0	0	0	0	0	0	0	0	0	0	0	0															0	2.72222	1.22222	21.76	22.01	22.25
955	BRCA1	1999-07-30	49	2	3	5	3	19	15	5	26	22	0	0	0	0	0	0	0	0	2	0	0	0	0	1	2	0	0					46	50.5							55	55	0	2.5	1.125	24.61	29.47	34.29
887	None	1999-02-12	50	2	0	1	1	20	26	4	23	27	2	1	1	0	0	0	0	0	1	0	0	0	0	0	0	0	0	27	30			53	53									0	4	2.5	23.75	28.25	33.69
4605	None	2012-04-19	73	1	0	0	0	35	21	6	39	34	0	0	0	0	0	0	0	0	1	0	0	0	0	0	0	1	0					57	57									1	2.58824	0.882353	24.73	27.2	30.14
2365	None	2007-09-10	53	2	3	1	0	13	13	4	23	30	2	0	1	0	1	0	0	0	1	0	0	0	0	0	0	0	1	33	42.5			66	66									0	2.125	1.125	24.18	26.43	28.68
2459	None	2007-12-03	53	5	0	0	0	19	10	6	28	20	2	0	2	0	0	0	0	0	0	1	0	0	0	0	0	3	2	37	37													0	2.27273	0.909091	24.5	26.66	29.01
3295	None	2010-04-26	36	4	0	0	2	16	12	5	16	19	3	0	1	2	0	0	0	0	0	0	0	1	0	0	0	0	0	35	42							70	70					0	2.09091	0.818182	25.19	27.65	30.29
3307	None	2010-05-17	52	1	0	0	7	19	17	5	22	29	4	0	1	1	1	0	1	0	0	0	0	0	2	1	0	3	1	37	52.25									67	69.5	58	58	3	2.25	0.916667	24.15	27.31	30.44
5107	None	2013-04-03	48	1	0	0	0	15	14	5	16	16	4	1	0	1	0	2	0	0	0	0	0	0	0	1	0	2	1	28	52.5											64	64	0	2.4	1.1	27.71	31.35	35.06
5628	None	2014-01-10	43	1	0	0	0	11	8	5	19	23	2	0	0	0	0	1	1	0	1	1	0	1	1	0	2	1	0	68	69			59	59			85	85	72	72			0	3	1.11111	22.77	24.94	27.53
4132	None	2011-08-18	96	1	0	1	0	33	23	6	50	46	5	0	0	0	1	1	3	0	0	0	0	2	0	2	0	5	2	59	70							51	60.5			80	87.5	0	2.38889	0.833333	24.5	26.27	28.29
4499	None	2012-02-23	54	2	0	0	0	23	21	5	26	28	2	0	1	0	0	1	0	1	0	0	0	0	0	0	2	3	0	34	49.5	62	62											0	2.57143	1.21429	25.81	28.91	32.76
4201	None	2011-09-30	48	1	0	0	0	21	17	4	24	24	1	0	0	1	0	0	0	0	0	0	0	0	0	1	0	1	0	47	47											64	64	0	2.3	0.9	28.26	30.14	32.06
4751	None	2012-08-29	51	0	0	0	0	16	16	5	24	27	5	1	0	2	0	1	1	0	0	0	0	0	1	1	0	0	0	28	50.6									50	50	61	61	0	3	1.5	25.18	28.2	32.44
5053	None	2013-02-25	59	2	0	0	0	12	18	5	24	31	3	0	2	0	1	0	0	0	0	0	1	1	0	0	1	4	1	34	43.33					70	70	50	50					0	2	1.1	24.32	24.79	25.27
[truncated: 151 more rows]
[truncated: 7 more columns]

## Sheet: References
Items title	Values	values label
Gène : mutated gene	None	None but with a familial breast/ovarian cancer susceptibility
	BRCA1	BRCA1
	BRCA2	BRCA2
Fd1suiv : Date de premier suivi de la famille
Fd1pre : Date of first sampled member of the family
FTit1 : global figures
Fnbm : Number of members in the family
Fnbpr : Nombre de membres prélevés
FnbmM : Number of carriers of the familial mutation
FnbmnM : Number of non-carriers of the familial mutation (if any)
Fnbdk : Number of member deceased from cancer
NbAffilF : Number of biologicaly related women = "affiliated women"
NbAffilH : Number of biologicaly related men = "affiliated men"
NbGener : Number of generations in the pedigree
FnbWomen : number of females in the family
FnbMen : number of males in the family
FstK : number of cancers among affiliated members
NbKsF : Number of female breast cancers
NbKsF30 : Number of female breast cancers before 30 years
NbKsF39 : Number of female breast cancers [30-39[ years
NbKsF49 : Number of female breast cancers [40-49[ years
NbKsF59 : Number of female breast cancers [50-59[ years
NbKsF69 : Number of female breast cancers [60-69[ years
NbKsF70 : Number of female breast cancers 70 years and +
NbKsH : Number of male breast cancers
NbKOv : Number of ovarian cancers
NbKUt : Number of endometrial cancers
NbKPancr : Number of pancreatic cancers
NbKProst : Number of prostatic cancers
NbKColon : Number of colon cancers
NbKPoum : Number of lung cancers
NbKInc : Number of cancers of uncertain location
NbKAutre : Number of other cancer locations
NbKMult : Number of multiple cancers in one individual
Age1KsF : Age at first female breast cancer within the family
AgeMKsF : mean age at female breast cancers within the family
Age1KsM : age at first male breast cancer
AgeMKsM : mean age at male breast cancers
Age1Kov : age at first ovarian cancer
AgeMKov : mean age at ovarian cancers
Age1Kpan : age at first pancreatic cancer
AgeMKpan : mean age at pancreatic cancers
Age1Kpro : age at first prostatic cancer
AgeMKpro : Mean age at prostatic cancers
Age1Kco : Age at first colon cancer
AgeMKco : mean age at colon cancers
Age1Kpou : age at first lung cance
AgeMKpou : mean age at lung cancers
FstFécon : FAMILIAL FECUNDITY STATISTICS (affiliated)
FnbFC : Number of miscarriages declared in the family
FnbMEnf : women: average number of children
FnbMGars : women: average number of sons
Fage1Enf : women: mean age at first birth
FageMEnf : women: mean age at any birth
FageDEnf : women: mean age at last birth
Fnullip : number of nulliparous women (if age > 40 years and/or union/married)
MnbMEnf : men: average number of children
MnbMGars : men: average number of sons
Mage1Enf : men: mean age at first birth
MageMEnf : men: mean age at any birth
MageDEnf : men: mean age at last birth
Mnullip : number of childless men (if age > 40 years and/or union/maried)

## Sheet: BRCA Tested individuals
N°	Gender	Age at last news	Mutational Group	Mutated	Marital group	number of children	number of sons	age at first child	Mean age at any birth	age at last child	number of reported miscarriages
616442	F	38	1	1	3	1	0	32.64	32.64	32.64	0
400724	F	50	1	1	3	2	1	29.86	29.86	29.86	0
573235	F	38	2	0	3	1	1	27.3	27.3	27.3	0
115494	F	62	2	0	3	2	0	23.82	24.97	26.12	0
51414	F	44	1	1	3	2	2	29.87	31.37	32.87	0
89512	F	65	1	1	1	0	0	0	0	0	0
95929	F	64	1	1	3	2	1	0	0	0	0
381349	F	49	3	0	3	3	2	23.47	26.24	29.45	0
45112	F	44	2	0	3	1	1	27.77	27.77	27.77	0
655801	F	32	1	1	0	0	0	0	0	0	0
52537	F	45	1	1	3	4	0	0	0	0	0
92921	F	39	1	1	3	2	0	25.78	29.28	32.78	0
407083	F	82	3	0	3	4	1	21.3	21.3	21.3	0
52755	F	36	1	1	3	2	1	26.41	27.91	29.41	0
577426	F	72	2	0	3	2	0	0	0	0	0
50149	F	38	1	1	3	1	0	34.34	34.34	34.34	0
168957	F	40	1	1	3	2	1	23.36	23.95	24.54	0
586525	F	35	2	0	3	1	1	31.71	31.71	31.71	0
586524	M	36	2	0	3	2	2	30.41	31.37	32.33	0
102923	F	28	2	0	3	1	0	27.39	27.39	27.39	0
41359	F	31	3	0	3	2	0	27.85	29.35	30.85	0
21405	M	45	1	1	3	2	2	31.48	33.07	34.66	0
21389	F	39	1	1	3	1	1	0	0	0	0
658028	F	64	3	0	1	0	0	0	0	0	0
658031	F	72	3	0	1	0	0	0	0	0	0
550520	F	56	3	0	1	0	0	0	0	0	0
568555	F	34	3	0	0	0	0	0	0	0	0
542310	F	54	3	0	3	1	0	21.55	21.55	21.55	0
652855	F	52	2	0	3	1	0	30.44	30.44	30.44	0
118231	F	64	2	0	1	0	0	0	0	0	0
102278	F	41	1	1	3	3	3	23.94	26.61	29.94	0
382963	F	36	1	1	2	0	0	0	0	0	0
463313	F	30	3	0	0	0	0	0	0	0	0
462669	F	60	3	0	3	2	1	33.47	34.97	36.47	0
118870	M	41	1	1	3	3	1	24.79	27.12	29.79	1
674497	F	41	1	1	1	0	0	0	0	0	0
52521	F	46	2	0	3	3	0	25.57	29.79	35.38	0
627626	F	48	3	0	3	2	0	20.2	20.9	21.59	0
77723	F		1	1	3	4	2	21.66	25.44	28.79	3
162648	F	57	3	0	1	0	0	0	0	0	0
78466	F	33	2	0	0	0	0	0	0	0	0
78461	F	36	1	1	3	1	0	27.38	27.38	27.38	0
78464	M	61	1	1	3	2	0	25.28	26.8	28.32	0
360328	M	88	3	0	3	2	0	25.17	31.09	37	0
2602	F	71	1	1	3	2	1	29.16	32.54	35.92	0
80631	F	58	1	1	3	2	2	24.05	26.98	29.91	0
476489	F	42	3	0	1	0	0	0	0	0	0
655524	F	39	1	1	0	0	0	0	0	0	0
43973	F	66	1	1	3	2	1	19.54	25.43	31.33	0
477105	F	32	1	1	0	0	0	0	0	0	0
43989	F	34	2	0	3	2	2	25.6	27.1	28.6	0
556279	F		3	0	0	0	0	0	0	0	0
482414	F	44	3	0	1	0	0	0	0	0	0
116716	F	74	2	0	3	2	1	20.96	23.41	25.86	0
363681	F	69	2	0	3	2	0	20.34	21.05	21.77	0
1247	F	46	1	1	3	2	1	26.49	26.49	26.49	0
380698	M	57	1	1	1	0	0	0	0	0	0
380758	F	87	2	0	3	4	1	26.45	30.3	35.21	0
642656	M	71	2	0	3	3	2	23.46	25.7	27.94	0
380760	M	60	2	0	3	4	1	24.83	27.29	31.53	0
380763	F	52	1	1	3	1	1	0	0	0	0
380766	F	46	2	0	1	0	0	0	0	0	0
650026	F	32	3	0	3	3	2	20.43	22.5	23.53	0
58625	F	40	2	0	3	4	1	25.09	30.09	35.09	0
36367	F	64	2	0	3	3	1	17.87	21.35	27.28	0
600051	F	37	1	1	3	4	1	23.08	26.93	32.4	0
613904	F	20	1	1	0	0	0	0	0	0	0
50270	F	55	1	1	3	1	0	20.06	20.06	20.06	0
45111	F	19	1	1	0	0	0	0	0	0	0
45110	F	21	1	1	0	0	0	0	0	0	0
45144	F	19	2	0	0	0	0	0	0	0	0
45106	F	46	1	1	3	2	0	22.47	24.87	27.28	0
23275	M	38	1	1	3	1	0	30.39	30.39	30.39	0
10001	M	40	2	0	3	1	1	34.55	34.55	34.55	0
9997	F	66	1	1	3	2	1	24.52	26.51	28.5	0
154880	F	60	3	0	3	1	1	0	0	0	0
209	F	46	2	0	3	3	1	21.3	23.17	25.04	0
426784	F	45	2	0	3	1	0	29.87	29.87	29.87	0
76211	M	70	1	1	3	2	0	27.12	27.8	28.49	0
76210	F	70	2	0	3	2	0	27.22	27.91	28.59	0
134033	F	42	3	0	3	1	1	23.23	23.23	23.23	0
42814	F	42	1	1	3	3	2	23.9	25.62	27.18	0
42816	F	23	2	0	0	0	0	0	0	0	0
42818	M	26	1	1	0	0	0	0	0	0	0
28062	F	32	1	1	3	2	2	37.71	37.71	37.71	0
601568	F	28	2	0	0	0	0	0	0	0	0
479090	F	65	2	0	3	2	0	21.16	22.79	24.41	0
652840	M	86	1	1	3	2	0	23.75	25.38	27	0
426681	F	64	2	0	3	1	1	26.87	26.87	26.87	0
426679	M		1	1	3	1	1	0	0	0	0
426691	M	37	1	1	0	0	0	0	0	0	0
28130	F	69	1	1	3	2	1	22.58	24.49	26.39	0
28131	M	48	1	1	1	0	0	0	0	0	0
673622	F	58	2	0	3	3	1	22.71	27.16	30.98	0
235	F	75	3	0	3	2	1	25.7	26.58	27.47	0
507426	F	48	3	0	3	1	1	0	0	0	0
187803	F	52	1	1	3	3	1	25.32	31.89	41.67	0
60135	F	33	3	0	0	0	0	0	0	0	0
590829	F	48	3	0	3	3	1	28.31	31.26	35.08	0
238934	F	41	3	0	3	2	0	27	28.62	30.23	0
16890	F	74	2	0	3	1	1	0	0	0	0
53388	F	54	1	1	3	2	2	20.43	22.48	24.54	0
53396	M	33	1	1	3	1	0	28.89	28.89	28.89	0
396996	F	41	1	1	3	1	1	17.85	17.85	17.85	0
505205	F	36	3	0	0	0	0	0	0	0	0
58519	F	66	3	0	3	1	1	26.68	26.68	26.68	0
58518	F	75	3	0	1	0	0	0	0	0	0
112607	F	19	2	0	0	0	0	0	0	0
662029	F	35	2	0	0	0	0	0	0	0	0
117186	M	57	1	1	3	2	0	27.18	29.74	32.3	0
116922	F	25	1	1	0	0	0	0	0	0	0
669847	M	65	3	0	3	2	0	23.78	23.78	23.78	0
396319	F	44	1	1	3	2	1	22.62	24.61	26.6	0
343057	F	48	1	1	3	1	1	25.18	25.18	25.18	0
26589	M	22	1	1	0	0	0	0	0	0	0
2615	F	29	1	1	0	0	0	0	0	0	0
2609	F	59	1	1	3	3	0	23.59	24.43	24.85	0
516387	M	40	1	1	1	0	0	0	0	0	0
593621	F	33	2	0	0	0	0	0	0	0	0
513179	F	46	1	1	3	3	1	21.35	24.06	28.11	0
503182	F	38	2	0	0	0	0	0	0	0	0
609601	M	57	1	1	3	2	1	0	0	0	0
369544	F	37	1	1	3	2	2	30.23	31.23	32.22	0
601464	F	40	1	1	3	2	2	33.04	33.95	34.85	0
436719	F	72	1	1	3	3	1	24.57	26.79	29.98	0
436819	F	47	2	0	1	0	0	0	0	0	0
436778	M	58	2	0	3	3	0	24.28	26.88	30.47	0
104157	F	50	2	0	3	2	2	22.11	22.11	22.11	0
81297	F	53	1	1	3	2	1	23.31	25.07	26.83	0
12260	F	63	1	1	3	1	1	20.76	20.76	20.76	0
426786	F	40	2	0	3	2	1	30.32	30.92	31.52	0
37574	M	38	2	0	3	1	0	23.73	23.73	23.73	0
37573	M	61	1	1	3	2	1	22.98	24.31	25.64	0
37582	F	61	2	0	1	0	0	0	0	0	0
37569	F	36	1	1	3	2	1	24.06	26.06	28.06	0
37581	F		2	0	3	2	1	19.19	20.59	22	0
262152	F	45	3	0	3	2	1	25.4	26.94	28.48	0
480360	F	46	1	1	3	2	2	26.58	26.58	26.58	0
498664	F	32	2	0	3	2	1	22.67	23.17	23.67	0
608774	F	40	3	0	1	0	0	0	0	0	0
46436	F	47	3	0	3	1	1	30.63	30.63	30.63	0
512800	F	51	2	0	3	2	1	23.71	24.37	25.03	0
660161	F	51	3	0	3	2	1	24.67	26.67	28.67	0
99910	F	30	1	1	3	1	1	29.13	29.13	29.13	0
15278	F	43	2	0	3	2	2	30.82	31.82	32.82	0
462631	F	44	3	0	3	3	0	19.01	21.71	23.73	0
287185	F	61	1	1	3	5	2	19.04	26.37	36.74	0
380772	F	49	1	1	3	2	1	0	0	0	0
6237	F	21	1	1	0	0	0	0	0	0	0
617791	F	50	3	0	1	0	0	0	0	0	0
6236	F	26	2	0	0	0	0	0	0	0	0
62758	F	27	3	0	0	0	0	0	0	0	0
101875	F	69	2	0	3	1	1	23.91	23.91	23.91	0
36211	F	45	1	1	3	5	1	20.31	23.8	30.41	0
251805	F	34	2	0	0	0	0	0	0	0	0
16633	F	44	1	1	1	0	0	0	0	0	0
16538	F	76	1	1	3	3	0	24.19	28.3	33.4	0
200	M	28	1	1	3	1	1	28.08	28.08	28.08	0
2644	M	62	2	0	3	2	2	22.47	23.97	25.47	0
2643	F	39	2	0	0	0	0	0	0	0	0
2649	M	61	1	1	3	1	0	23.84	23.84	23.84	0
2639	F	35	1	1	3	2	1	27.78	29.09	30.41	0
2631	F	47	1	1	3	2	0	21.84	24.31	26.79	0
2629	M	65	1	1	3	2	1	27.36	31.01	34.66	0
2632	M	40	2	0	3	2	0	25.96	27.96	29.96	0
14997	F	37	1	1	0	0	0	0	0	0	0
45702	M		1	1	0	0	0	0	0	0	0
105267	F	62	1	1	3	1	0	0	0	0	0
23458	F	57	2	0	3	3	1	20.16	22.18	24.3	0
20074	F	44	1	1	3	4	2	22.26	31.15	38.85	0
20069	F	43	1	1	3	1	1	28.16	28.16	28.16	0
1945	F	46	1	1	3	2	1	27.04	28.45	29.86	0
5503	F	41	3	0	3	3	2	23.53	25.54	27.53	0
58515	F	54	3	0	3	2	1	33.61	34.11	34.61	0
86552	F	26	1	1	0	0	0	0	0	0	0
493747	F	56	3	0	1	0	0	0	0	0	0
500742	F	48	3	0	1	0	0	0	0	0	0
380773	F	65	2	0	3	2	1	0	0	0	0
90642	F	71	2	0	3	2	2	28.59	30.21	31.82	0
51613	M	64	3	0	3	2	1	26.74	28.56	30.38	0
69046	M	68	3	0	3	2	1	28.65	30.65	32.65	0
97199	F	68	2	0	3	5	2	19.01	23.61	28.01	0
602736	F	44	2	0	3	1	1	0	0	0	0
32509	F	23	1	1	0	0	0	0	0	0	0
32510	F	26	2	0	0	0	0	0	0	0	0
83135	F	39	2	0	3	2	0	30.73	32.23	33.73	0
83128	M	70	1	1	3	2	1	31.62	32.87	34.12	0
55631	F		1	1	3	3	1	22.18	25.69	29.19	0
66815	F	29	3	0	3	2	2	23	24.93	26.87	0
68925	F	35	3	0	3	2	2	28.61	29.44	30.28	0
666086	M	40	1	1	1	0	0	0	0	0	0
380780	M	66	1	1	3	1	1	25.95	25.95	25.95	0
380783	M	65	1	1	3	3	2	22.56	25.65	29.46	0
666087	M	36	2	0	0	0	0	0	0	0	0
183969	F	81	1	1	3	4	2	20.4	23.08	27.21	0
635727	F	32	1	1	3	2	2	23.12	24.62	26.12	0
67377	F	33	2	0	3	2	0	23.46	25.6	27.73	0
272609	F	58	3	0	3	2	1	20.9	21.9	22.9	0
246233	F	32	2	0	0	0	0	0	0	0	0
250436	M	52	1	1	3	2	0	24.64	26.8	28.96	0
246235	F	27	2	0	0	0	0	0	0	0	0
398065	F	83	3	0	3	2	0	26.44	27.36	28.27	0
2626	F	77	2	0	3	2	1	26.55	29.05	31.55	0
33031	F	25	2	0	0	0	0	0	0	0	0
492693	F	57	2	0	3	2	1	25.44	27.79	30.14	0
7034	F	50	3	0	1	0	0	0	0	0	0
528819	F	52	1	1	3	3	1	22.01	25.34	28.01	0
360257	F	48	2	0	3	2	1	30.8	32.3	33.8	0
5826	M	41	2	0	3	2	1	32.46	33.43	34.41	0
664794	F	37	1	1	3	2	2	32.67	33.67	34.67	0
655594	F	54	1	1	3	2	1	22.29	24.18	26.07	0
552792	F	30	1	1	3	1	1	38.3	38.3	38.3	0
105524	F	26	1	1	0	0	0	0	0	0	0
105522	F	54	1	1	3	1	0	27.33	27.33	27.33	0
2618	F	54	2	0	3	2	0	28.25	29.25	30.25	0
343371	F		3	0	3	1	1	0	0	0	0
44238	F	20	2	0	0	0	0	0	0	0	0
44234	F	38	1	1	3	4	2	22.11	28.94	34.8	0
469214	F	64	1	1	3	2	0	20.25	21.93	23.61	0
119513	F	34	2	0	3	3	0	20.3	26.63	31.3	0
479890	F	41	3	0	1	0	0	0	0	0	0
255425	F	51	1	1	3	4	2	35.61	35.61	35.61	0
289455	M	81	2	0	3	4	1	27.42	30.76	34.03	0
638647	F	46	1	1	3	1	0	17.92	17.92	17.92	0
76338	F	48	1	1	3	4	2	20.84	29.46	39.67	0
6470	F	35	1	1	3	3	1	25.85	27.85	30.85	0
674582	F	61	1	1	3	2	1	26.78	28.92	31.06	0
32336	F	39	1	1	3	1	1	35.24	35.24	35.24	0
60416	F	32	1	1	0	0	0	0	0	0	0
59525	M	58	1	1	3	1	0	28.64	28.64	28.64	0
59559	M	35	2	0	0	0	0	0	0	0	0
59524	M	55	1	1	3	2	2	28.17	28.9	29.63	0
75200	M	26	2	0	0	0	0	0	0	0	0
59518	M	63	1	1	3	2	1	19.57	23.62	27.67	0
60414	M	27	1	1	3	2	1	20.43	23.4	26.37	0
67801	F	52	3	0	3	1	1	28.2	28.2	28.2	0
387137	F	71	2	0	1	0	0	0	0	0	0
63608	F	34	2	0	3	2	1	26.73	29.44	32.15	0
87	F	65	3	0	3	3	1	23.62	27.25	33.3	1
40023	F	27	2	0	0	0	0	0	0	0	0
509039	F	52	2	0	1	0	0	0	0	0	0
79239	F	56	1	1	3	4	3	27.44	31.51	35.95	1
668416	F	33	1	1	0	0	0	0	0	0	0
480708	F	56	1	1	1	0	0	0	0	0	0
650617	F	45	1	1	3	2	1	27.99	30.58	33.16	0
656544	F	58	1	1	3	3	2	25.17	28.35	31.17	0
419148	F	59	3	0	3	2	0	23.57	25.51	27.44	0
664352	F	57	3	0	3	3	2	0	0	0	0
82862	F	93	2	0	3	3	3	19.98	23.13	26.29	0
82866	M	67	1	1	3	2	0	36.3	37.98	39.66	0
573243	F	60	3	0	3	2	1	18.87	21.37	23.87	0
48689	F	70	2	0	3	2	0	25.86	33.52	41.17	0
90026	F	57	2	0	3	2	2	17.4	18.9	20.4	0
100541	F	46	3	0	1	0	0	0	0	0	0
36386	M	67	1	1	1	0	0	0	0	0	0
36304	F	88	1	1	3	14	7	18.47	28.84	44.9	0
190666	F	71	3	0	1	0	0	0	0	0	0
36324	M	58	2	0	3	1	0	29.95	29.95	29.95	0
567903	F	55	1	1	3	2	2	22.01	22.79	23.58	0
611854	F	27	1	1	0	0	0	0	0	0	0
607836	F	34	1	1	3	2	0	20.14	20.84	21.54	0
607702	M	52	3	0	3	3	1	23.99	25.33	26.99	0
630413	M	39	1	1	3	2	0	29.41	32.62	35.83	0
665386	M	60	1	1	3	2	0	27.9	29.9	31.9	0
1766	F	46	3	0	3	2	2	24.39	25.89	27.39	0
595794	M	60	1	1	3	2	0	28.71	30.08	31.45	0
56483	M	59	1	1	3	4	2	24.68	28.68	34.68	0
5601	M	38	2	0	3	1	0	29.25	29.25	29.25	0
363672	M	50	1	1	1	0	0	0	0	0	0
363673	M	48	1	1	1	0	0	0	0	0	0
363666	F		1	1	3	4	3	23.36	26.09	29.54	0
641966	F	50	1	1	3	2	1	23.34	24.61	25.88	0
460581	F	32	1	1	3	1	1	0	0	0	0
508283	F	61	3	0	3	3	2	0	0	0	0
323856	F	36	1	1	3	2	2	17.84	22.49	27.14	0
58337	F	68	2	0	3	2	1	25.22	25.22	25.22	0
250273	F	42	3	0	3	3	0	21.08	24.22	26.51	0
12323	F	32	1	1	3	1	1	30.58	30.58	30.58	0
447872	F	44	3	0	1	0	0	0	0	0	0
453520	F	35	1	1	3	3	0	26.3	28.64	31.51	0
90800	F	46	3	0	3	1	0	29.21	29.21	29.21	0
84265	F	32	1	1	3	2	0	26.49	26.99	27.49	0
84268	F	23	2	0	0	0	0	0	0	0	0
101455	F	34	2	0	3	1	0	25.53	25.53	25.53	0
131325	M	29	1	1	0	0	0	0	0	0	0
436838	F	32	2	0	0	0	0	0	0	0	0
436837	F	36	1	1	0	0	0	0	0	0	0
120825	F	66	2	0	3	2	0	18.79	19.51	20.23	0
509407	F	40	3	0	1	0	0	0	0	0	0
43117	F	46	1	1	1	0	0	0	0	0	0
577841	F	50	1	1	3	1	1	19.5	19.5	19.5	0
121825	F	51	1	1	3	3	2	34.17	36.31	39.23	0
609915	F	72	3	0	3	3	2	27.21	28.72	30.22	0
4805	F	52	3	0	3	3	0	24.65	26.65	28.64	0
112984	F	74	1	1	3	1	0	24.54	24.54	24.54	1
112979	F	50	1	1	3	2	1	25.1	25.1	25.1	2
4648	F	64	3	0	3	5	4	22.21	28.22	36.22	0
243367	F	47	3	0	3	2	1	23.43	25.07	26.72	0
471018	F	55	2	0	3	2	1	15.42	19.42	23.42	0
315562	F	66	3	0	3	3	2	26.38	29.73	33.44	0
50501	F	52	1	1	3	2	0	22	24.77	27.54	0
26684	F	40	1	1	3	4	2	19.11	22.7	29.11	0
659196	F	32	1	1	3	1	0	26.77	26.77	26.77	0
73266	F	52	1	1	3	2	0	29.55	30.81	32.07	0
73270	M	83	1	1	3	3	1	28.39	33.1	40.5	0
70229	F		1	1	0	0	0	0	0	0	0
573232	F	35	1	1	0	0	0	0	0	0	0
573233	M	31	1	1	3	1	1	26.97	26.97	26.97	0
115493	F	58	1	1	3	2	1	30.66	31.41	32.16	0
114245	M	53	1	1	1	0	0	0	0	0	0
363114	F	61	2	0	3	2	1	22.33	27.68	33.02	0
541372	F	32	1	1	3	1	0	25	25	25	0
573109	F	54	2	0	3	2	1	20.84	23.34	25.84	0
320206	F	49	2	0	3	2	1	22.44	23.94	25.43	0
636019	F	44	3	0	3	2	1	31.34	33.84	36.34	0
378274	F	32	1	1	3	2	1	19.53	20.04	20.54	0
507428	F	21	1	1	0	0	0	0	0	0	0
675129	M	42	2	0	3	2	0	24.11	27.32	30.52	0
358035	F	42	1	1	3	2	1	19.27	19.91	20.54	0
43982	F	60	2	0	3	2	0	20.18	21.25	22.32	0
66433	F	19	2	0	0	0	0	0	0	0	0
560142	M	65	2	0	3	2	1	33.39	37	40.61	0
36978	F	59	2	0	3	2	0	20.95	21.55	22.15	0
8784	M	26	2	0	0	0	0	0	0	0	0
72053	F	36	1	1	0	0	0	0	0	0	0
432197	F	37	1	1	3	3	1	23.37	27.94	31.74	0
664842	F	46	3	0	3	2	1	22.97	24.97	26.96	0
382903	F	50	2	0	3	3	0	18	20.67	23	0
85778	F	62	3	0	3	3	3	24.93	27.6	29.93	0
104046	F	27	2	0	2	0	0	0	0	0	0
462361	F	48	3	0	1	0	0	0	0	0	0
117132	F	62	1	1	3	2	1	0	0	0	0
327919	M	72	1	1	3	2	1	24.57	26.08	27.58	0
48675	F	79	2	0	3	3	3	22.09	27.76	37.09	0
81443	M	46	1	1	3	2	1	0	0	0	0
418038	F	42	3	0	3	3	1	23.96	23.96	23.96	0
238555	F	61	3	0	3	5	2	25.3	29.97	37.68	0
519775	F	29	1	1	0	0	0	0	0	0	0
52748	F	34	1	1	3	2	0	27.67	29.17	30.67	0
52751	M	63	1	1	3	3	1	27	29.11	31	0
527126	F	19	2	0	0	0	0	0	0	0	0
527128	F	23	2	0	0	0	0	0	0	0	0
527127	F	22	1	1	0	0	0	0	0	0	0
589853	F	51	3	0	3	2	0	20.7	21.7	22.7	0
59610	F	50	1	1	3	3	3	22.71	25.74	30.82	0
59615	M	36	1	1	3	2	0	27.59	28.09	28.59	0
59614	M	37	1	1	3	2	1	30.58	33.08	35.58	0
37525	F	63	2	0	3	1	0	20.1	20.1	20.1	0
46410	F	58	3	0	3	2	1	21.59	27.09	32.59	0
475424	F	61	3	0	3	1	0	34.4	34.4	34.4	0
433501	F	37	3	0	3	2	1	17.29	18.19	19.08	0
496315	M	36	2	0	0	0	0	0	0	0	0
468178	F	44	1	1	3	2	2	23.43	24.55	25.68	0
363115	F	77	1	1	3	2	1	0	0	0	0
385530	F	43	2	0	3	3	0	31.09	34.43	36.1	0
468390	F	48	3	0	3	1	0	27.69	27.69	27.69	0
51290	M	57	2	0	3	2	1	23.14	28.14	33.14	0
656554	F	53	2	0	3	1	1	33.85	33.85	33.85	0
480709	F	56	2	0	1	0	0	0	0	0	0
64248	F	52	1	1	3	2	0	28.97	31.7	34.43	0
43983	M	53	2	0	3	2	1	22.26	24.34	26.41	0
56878	M	66	1	1	3	2	0	24.42	27.97	31.51	0
426674	F	35	1	1	3	3	1	18.6	19.48	20.45	0
426684	M	52	2	0	3	1	1	0	0	0	0
172102	F	50	1	1	1	0	0	0	0	0	0
58133	F	34	1	1	3	3	2	23.99	27.65	32.99	0
58138	F	30	2	0	0	0	0	0	0	0	0
58129	F	50	1	1	3	2	0	21	21.52	22.03	0
385604	F	94	1	1	1	0	0	0	0	0	0
1977	F	27	1	1	0	0	0	0	0	0	0
12275	M	54	1	1	3	1	1	36.36	36.36	36.36	0
667765	F	24	2	0	3	2	0	26.64	26.64	26.64	0
97219	F	42	1	1	3	2	2	28.41	30.83	33.26	0
97233	F	47	2	0	3	4	2	23.38	28.35	37.19	0
276140	F	53	3	0	3	2	1	21.2	22.7	24.2	0
52786	F	21	2	0	0	0	0	0	0	0	0
52787	F	18	2	0	0	0	0	0	0	0	0
52784	F	48	1	1	3	4	1	26.63	33.13	40.64	0
49473	F	77	2	0	1	0	0	0	0	0	0
436714	F	36	1	1	3	5	5	23.28	28	40.14	0
97234	F	40	2	0	3	1	0	29.14	29.14	29.14	0
38344	F	68	1	1	3	3	3	22.72	24.11	25.7	3
360889	M		2	0	3	4	1	0	0	0	0
383273	F	42	1	1	3	2	1	35.62	36.62	37.62	0
360890	M	65	1	1	3	2	1	23.47	25.22	26.97	0
383274	M	39	2	0	3	3	2	27.44	30.44	32.44	0
360888	F		1	1	3	4	1	0	0	0	0
654530	F	36	2	0	3	2	0	23.76	24.76	25.76	0
4837	F	56	1	1	3	3	0	19.09	21.73	25.92	0
426809	F	37	1	1	3	3	1	19.92	23.47	26.71	0
26366	F	80	2	0	3	2	1	24.64	30.27	35.9	0
581190	M	51	1	1	3	2	2	27	30.96	34.91	0
581183	F	83	1	1	3	5	2	25.66	32.26	39.36	0
440130	F	44	1	1	3	1	0	40.28	40.28	40.28	1
15130	F	37	2	0	3	3	1	26.51	29.51	33.51	0
68817	F	56	3	0	3	2	1	18.54	19.32	20.1	0
92586	F	55	3	0	3	2	1	25.14	26.61	28.08	0
655283	M	54	2	0	3	2	1	24.88	27.88	30.87	0
400732	F	51	2	0	3	1	0	0	0	0	0
478668	M	77	3	0	1	0	0	0	0	0	0
11259	F	30	1	1	3	3	2	24.26	26	28.47	0
39232	F	59	3	0	3	4	0	17.84	20.78	23.96	0
518125	F	34	3	0	0	0	0	0	0	0	0
100544	F	46	3	0	3	2	1	0	0	0	0
384833	F	37	1	1	3	2	1	26	26	26	0
1755	M	30	1	1	3	1	0	24.51	24.51	24.51	0
1153	F	38	1	1	3	3	2	21.93	24.7	28.33	0
476911	F	37	3	0	3	3	1	27.51	30.5	35.02	0
672044	F	49	3	0	3	3	3	25.82	28.48	31.82	0
363637	F	49	2	0	3	2	2	0	0	0	0
97245	F	58	1	1	3	2	2	20.82	23.73	26.64	0
98543	M	38	2	0	3	2	2	34.03	35.52	37.02	0
108186	M	33	2	0	3	1	1	30.21	30.21	30.21	0
438040	M	56	2	0	3	1	0	0	0	0	0
130913	F	68	1	1	3	3	3	19.39	21.89	24.39	0
8648	F	57	1	1	3	2	1	22.64	26.44	30.23	0
8652	M	41	2	0	3	2	1	27.76	29.76	31.76	0
8656	F	33	2	0	0	0	0	0	0	0	0
29639	F	64	1	1	3	3	1	30.75	33.9	38.42	0
201	F	31	1	1	3	2	2	24.64	25.88	27.11	0
386045	M	61	2	0	3	2	1	22.11	25.61	29.11	0
663967	F	42	1	1	3	1	1	22.07	22.07	22.07	0
8110	M	23	2	0	0	0	0	0	0	0	0
54795	F	25	2	0	0	0	0	0	0	0	0
54794	F	24	1	1	0	0	0	0	0	0	0
16631	F	52	1	1	3	4	0	25.37	29.14	33.15	0
397685	F	35	1	1	3	1	0	21.99	21.99	21.99	0
522469	F	48	1	1	3	4	1	20.84	26.06	37.83	0
44301	F	19	2	0	0	0	0	0	0	0	0
644957	F	69	1	1	3	5	3	22.19	31.81	37.4	0
118929	F	54	2	0	3	3	2	22.31	24.97	27.94	1
26694	F	37	2	0	3	1	1	23.67	23.67	23.67	0
603194	F	44	3	0	3	2	0	17.63	19.09	20.55	0
147194	F	52	1	1	3	2	1	21.22	21.84	22.46	0
161723	F	59	2	0	3	2	0	31.64	32.19	32.74	0
370809	F	60	2	0	3	2	2	20.96	21.46	21.96	0
43340	F	54	1	1	3	2	0	19.12	22.1	25.08	0
582358	F	51	3	0	3	2	0	0	0	0	0
652846	F	81	1	1	3	4	1	21.75	26.09	31.88	0
38892	F	50	1	1	3	4	2	21.61	23.4	24.94	0
38944	F	27	2	0	0	0	0	0	0	0	0
38945	F	28	1	1	0	0	0	0	0	0	0
486039	F	43	2	0	3	1	1	0	0	0	0
444771	F	47	3	0	3	2	1	30.81	32.31	33.81	0
105518	F	20	2	0	0	0	0	0	0	0	0
105519	F	25	2	0	0	0	0	0	0	0	0
105516	F	51	1	1	3	2	0	25.41	28.01	30.61	0
3520	F	35	1	1	0	0	0	0	0	0	0
613792	F	74	2	0	3	3	1	24.36	27.03	31.36	0
108896	F	51	2	0	3	3	2	25.34	28	31.07	2
403717	F	49	3	0	3	2	2	0	0	0	0
363675	F	93	2	0	3	2	0	24.48	25.45	26.41	0
290917	F	69	1	1	3	2	0	19.21	20.78	22.35	0
70132	F	57	1	1	3	1	1	21.45	21.45	21.45	0
186006	F	64	2	0	1	0	0	0	0	0	0
385725	F	89	2	0	3	2	0	25	26.24	27.48	0
125649	F	55	3	0	3	4	3	0	0	0	0
214	F		1	1	3	1	1	0	0	0	0
615722	F	40	1	1	3	1	1	30.26	30.26	30.26	0
608770	F		3	0	3	3	3	0	0	0	0
629542	F	31	1	1	0	0	0	0	0	0	0
628974	F	29	1	1	3	2	0	26.52	26.52	26.52	0
629543	F	31	1	1	0	0	0	0	0	0	0
119530	F	63	1	1	3	1	0	22.37	22.37	22.37	0
616615	F	97	3	0	3	5	1	27.47	32.09	37.69	0
90508	M	58	1	1	3	2	1	23.13	23.13	23.13	0
485285	M	53	1	1	3	2	1	26.38	29.58	32.77	0
485288	F	29	1	1	3	1	1	24.79	24.79	24.79	0
115339	F	60	1	1	3	2	2	27.54	28.68	29.82	0
378949	F	46	3	0	1	0	0	0	0	0	0
382011	F		2	0	3	2	2	0	0	0	0
80345	M	57	1	1	3	3	0	24.88	29.42	32.82	0
80336	F	58	1	1	3	2	2	35.83	37.45	39.07	0
80342	M	59	1	1	3	1	0	42.27	42.27	42.27	0
419966	F	57	3	0	3	2	0	21.17	24.22	27.27	0
54360	F	45	1	1	3	2	0	26.15	29.03	31.92	0
47021	F	57	2	0	3	2	1	22.07	24.57	27.07	0
594101	F	80	3	0	1	0	0	0	0	0	0
530636	F	29	1	1	3	3	0	21.2	24.67	27.93	1
36301	M	26	1	1	2	0	0	0	0	0	0
36298	F	45	1	1	3	2	2	19.13	20.44	21.74	0
36300	M	29	2	0	0	0	0	0	0	0	0
403501	F	54	2	0	3	1	1	21.09	21.09	21.09	0
380993	F	52	1	1	3	2	0	22.87	26.88	30.9	0
363118	F	43	1	1	1	0	0	0	0	0	0
363119	M	83	2	0	3	7	3	22.28	28.23	35.27	0
363112	F	66	1	1	3	7	3	23.85	29.81	36.85	0
363123	F	44	2	0	1	0	0	0	0	0	0
631143	F	55	3	0	3	2	1	20.51	22.6	24.68	0
627553	F	50	1	1	3	3	0	0	0	0	0
124057	F	39	1	1	3	1	1	26.32	26.32	26.32	0
89327	F	49	3	0	3	2	1	23.01	24.29	25.57	0
497637	F	46	1	1	3	2	1	28.54	29.54	30.54	0
393604	F	40	3	0	3	1	0	25.73	25.73	25.73	0
14092	F	32	1	1	3	2	0	30.08	31.08	32.08	0
611328	F	37	2	0	0	0	0	0	0	0	0
347322	F	36	1	1	3	2	1	21.19	25.39	29.58	0
657186	M	35	1	1	0	0	0	0	0	0	0
414109	F	44	1	1	3	3	2	24.21	26.26	28.79	0
657595	M	33	1	1	0	0	0	0	0	0	0
653719	F	30	1	1	0	0	0	0	0	0	0
360262	F	39	1	1	3	1	1	31.28	31.28	31.28	0
37289	F	64	2	0	3	2	1	19.97	22.74	25.5	0
47970	F	46	1	1	3	2	2	26.61	28.61	30.61	0
673616	F	53	1	1	3	3	0	23.74	27.29	31.05	0
631870	F	45	1	1	1	0	0	0	0	0	0
631872	F	41	1	1	3	1	0	34.25	34.25	34.25	0
536233	F	34	3	0	3	1	0	25.14	25.14	25.14	0
6461	F	41	1	1	3	4	2	26.85	30.35	33.85	0
639817	F	56	3	0	3	3	1	20.76	26.06	31.33	0
305239	F	67	2	0	3	1	1	19.63	19.63	19.63	0
414108	F	57	2	0	1	0	0	0	0	0	0
574959	F	47	3	0	3	4	2	0	0	0	0
563649	M	62	1	1	3	3	2	32.6	34.14	35.68	0
10075	F	79	2	0	3	2	2	26.85	26.85	26.85	0
382009	F	51	2	0	3	1	1	25.64	25.64	25.64	0
382012	M	49	2	0	1	0	0	0	0	0	0
42329	M	67	1	1	3	2	1	23.94	31.84	39.74	0
23273	F	40	1	1	3	2	1	29.52	31.02	32.53	0
582478	F		3	0	0	0	0	0	0	0	0
562350	F	46	1	1	3	2	1	27.27	29.06	30.85	0
47869	F	33	3	0	3	1	0	30.12	30.12	30.12	0
400754	F	45	2	0	3	1	1	0	0	0	0
19585	F	55	1	1	3	4	3	0	0	0	0
251811	F	29	2	0	0	0	0	0	0	0	0
75197	F	36	1	1	3	1	1	28.27	28.27	28.27	0
23468	M	32	1	1	3	2	1	26.55	28.23	29.92	0
23466	F	49	1	1	3	2	1	20.99	24.36	27.72	0
656738	M	48	2	0	3	2	1	24.41	25.77	27.14	0
521430	F	59	3	0	1	0	0	0	0	0	0
82368	M	42	1	1	3	3	1	26.67	30.6	35.95	0
94416	F	44	1	1	3	1	1	29.95	29.95	29.95	0
245373	F	63	3	0	3	2	1	0	0	0	0
83846	M	65	1	1	3	1	0	0	0	0	0
516370	F	55	2	0	1	0	0	0	0	0	0
451250	F	48	3	0	1	0	0	0	0	0	0
500588	F	53	2	0	1	0	0	0	0	0	0
83626	F	41	1	1	3	2	0	18.58	20.83	23.08	0
282767	F	46	3	0	3	1	0	0	0	0	0
60666	F	29	1	1	0	0	0	0	0	0	0
90687	F	41	1	1	3	1	0	0	0	0	0
652872	F	20	2	0	0	0	0	0	0	0	0
652867	M	45	1	1	3	2	0	24.9	27.4	29.89	0
1925	F	47	1	1	3	3	0	22.77	25.52	27.75	0
502007	F	40	3	0	3	1	1	17.25	17.25	17.25	0
102269	F	58	1	1	3	1	0	27.03	27.03	27.03	0
58144	F	58	1	1	3	2	0	20.45	27.17	33.9	0
58148	F	22	2	0	0	0	0	0	0	0	0
58146	F	36	2	0	3	2	0	31.3	31.3	31.3	0
414099	F	56	1	1	3	2	2	20.45	26.96	33.46	0
669931	F	64	3	0	3	3	2	26.22	28.54	31.11	0
649474	F	36	3	0	3	2	2	27.24	28.24	29.24	0
284854	F	45	3	0	3	2	1	24.22	27.86	31.51	0
452835	F	59	1	1	3	1	0	23.32	23.32	23.32	0
563654	F	32	1	1	3	2	2	26.65	28.69	30.74	0
76174	F	44	1	1	3	2	1	28.25	29.75	31.25	0
1534	F	48	1	1	3	3	2	26.09	29.44	33.25	0
676089	F	55	1	1	3	1	0	0	0	0	0
81517	M	45	1	1	1	0	0	0	0	0	0
81515	F	53	1	1	3	2	1	23.66	25.1	26.53	0
36360	F	41	1	1	3	2	0	26.77	29.78	32.79	0
521491	F	40	2	0	1	0	0	0	0	0	0
44489	M	39	1	1	3	2	2	24.81	27.66	30.5	0
43028	F	66	1	1	3	2	2	25.86	26.47	27.09	0
604692	F	44	1	1	3	2	2	19.35	20.88	22.41	0
61803	F	69	3	0	1	0	0	0	0	0	0
98583	F	69	1	1	3	2	1	21.63	22.81	23.99	0
98584	M	45	1	1	3	1	0	32.87	32.87	32.87	0
620958	F	69	2	0	3	2	1	29.69	31.69	33.69	0
598258	F	59	1	1	3	2	1	25.84	27.13	28.43	0
569727	F	58	3	0	3	2	1	24.79	25.68	26.56	0
476990	F	72	3	0	1	0	0	0	0	0	0
71968	F	40	1	1	3	3	3	0	0	0	0
97215	F	31	1	1	2	0	0	0	0	0	0
71964	F	56	1	1	3	3	0	21.87	24.06	26.02	0
1583	F	50	1	1	3	1	0	21.33	21.33	21.33	0
48676	F	72	2	0	3	2	1	26.59	28.66	30.72	0
670786	F	70	1	1	3	1	0	24.12	24.12	24.12	0
68924	F	60	3	0	3	2	1	23.26	27.8	32.34	0
533976	F	71	3	0	3	2	1	23.56	25.57	27.58	0
641574	F	52	3	0	3	4	3	17.15	19.98	22.22	0
479992	F	76	2	0	3	3	1	35.01	35.01	35.01	0
53184	F	55	1	1	3	1	0	23.27	23.27	23.27	0
38912	F	51	1	1	3	4	4	19.77	23.1	27.77	0
45973	F	63	1	1	3	2	1	0	0	0	0
115486	F	67	1	1	1	0	0	0	0	0	0
445591	F	44	1	1	3	1	0	28.57	28.57	28.57	0
8616	F	35	1	1	3	2	2	25.34	27.34	29.34	0
90402	F	30	2	0	3	2	1	23.56	25.06	26.56	0
90403	M	32	1	1	3	2	0	28.88	29.89	30.89	0
90395	F	56	1	1	3	3	2	20.64	23.45	26.07	0
68476	F	66	1	1	3	3	1	22.4	26.03	29.85	0
414727	F	69	3	0	3	2	1	23.72	23.72	23.72	0
6042	F	25	3	0	3	3	2	19.32	21.65	25.32	0
360303	M	40	2	0	3	1	1	32.11	32.11	32.11	0
33401	F	75	3	0	3	3	1	5.676	17.76	28.93	0
1668	F	60	1	1	3	1	1	22.89	22.89	22.89	0
664353	F	66	3	0	3	1	1	0	0	0	0
432474	F	61	3	0	1	0	0	0	0	0	0
460554	F	64	1	1	3	2	0	26.35	28.23	30.12	0
460778	F	34	2	0	0	0	0	0	0	0	0
460777	F	38	2	0	0	0	0	0	0	0	0
50780	F	71	2	0	3	2	0	24.16	25.81	27.47	0
36349	F	45	2	0	3	3	2	21.98	23.75	25.78	0
23272	M	38	2	0	3	1	1	30.34	30.34	30.34	0
23274	M	43	1	1	3	2	0	30.26	32.15	34.03	0
38910	M	35	2	0	0	0	0	0	0	0	0
436823	M	23	1	1	0	0	0	0	0	0	0
583641	F	52	1	1	3	3	1	24.97	29.76	37.34	0
468538	F	31	1	1	0	0	0	0	0	0	0
664137	F	44	3	0	1	0	0	0	0	0	0
645842	F	47	2	0	3	2	1	0	0	0	0
663407	F	55	3	0	3	1	1	28.27	28.27	28.27	0
676172	F	55	3	0	3	1	1	0	0	0	0
10813	F	57	1	1	3	2	1	26.77	27.77	28.77	0
97036	F	70	3	0	3	5	2	18.74	23.53	28.73	0
662420	F	46	1	1	3	2	0	26.63	28.63	30.63	0
468531	F	48	2	0	3	1	1	32.64	32.64	32.64	0
479284	F	52	3	0	3	1	0	41.44	41.44	41.44	0
449375	F	56	3	0	1	0	0	0	0	0	0
286142	F	62	3	0	3	2	1	18.17	20.6	23.03	0
10086	F	30	2	0	0	0	0	0	0	0	0
10084	M	61	1	1	3	2	1	26.44	28.66	30.89	0
10091	M	63	2	0	3	1	0	26.34	26.34	26.34	0
662169	F	49	1	1	3	2	2	24.9	25.4	25.9	0
636530	F	37	1	1	0	0	0	0	0	0	0
1770	F	59	1	1	3	3	0	23.53	25.91	29.4	0
630944	F	34	3	0	3	1	0	18.98	18.98	18.98	0
66774	F	52	3	0	3	2	0	27.76	29.41	31.05	0
50776	F	42	1	1	3	1	1	31.19	31.19	31.19	0
471223	F	40	3	0	3	2	0	16	19.75	23.5	0
55324	F	58	3	0	1	0	0	0	0	0	0
2098	F	79	3	0	3	2	1	22.06	23.56	25.06	0
652866	F	42	2	0	3	2	1	28.24	29.24	30.24	0
120382	F	38	1	1	3	2	2	31.15	33.88	36.61	0
79462	F	31	1	1	3	1	1	26.87	26.87	26.87	0
48926	F	56	2	0	3	3	2	23.66	24.16	24.66	0
558905	F	55	1	1	1	0	0	0	0	0	0
658220	F	54	3	0	3	1	1	41.62	41.62	41.62	0
80456	F	48	2	0	3	3	3	20.42	23.17	25.77	0
49864	F	17	1	1	0	0	0	0	0	0	0
49860	F	38	1	1	3	2	1	0	0	0	0
154685	F	67	2	0	3	3	1	24.18	24.18	24.18	0
600427	F	38	2	0	3	2	0	21.72	22.72	23.72	0
45601	F	60	3	0	3	1	0	31.39	31.39	31.39	0
75255	F	48	3	0	3	4	3	21.25	24.25	28.24	0
363124	M		2	0	0	0	0	0	0	0	0
363126	M		2	0	0	0	0	0	0	0	0
363127	F	53	1	1	3	4	3	0	0	0	0
85231	F	61	1	1	3	2	0	21.43	22.9	24.36	0
66775	F	63	1	1	3	2	0	23.89	25.39	26.89	0
667582	F	70	2	0	3	4	2	30.97	34.72	39.97	4
302103	F	55	3	0	3	2	0	23.82	25.07	26.32	0
86158	F	65	3	0	3	2	1	0	0	0	0
13598	F	40	1	1	1	0	0	0	0	0	0
367397	F	84	2	0	3	2	0	23.95	30.02	36.09	0
183132	F	60	2	0	3	2	1	25.71	27.21	28.71	0
363677	F	45	2	0	1	0	0	0	0	0	0
45993	F	58	2	0	3	3	2	18.69	19.69	20.69	0
636474	F	48	1	1	1	0	0	0	0	0	0
636472	F	54	2	0	1	0	0	0	0	0	0
662973	M	51	2	0	3	2	0	24.8	25.8	26.8	0
221348	F	50	1	1	3	4	2	19.68	23.3	26.14	0
662721	M	49	1	1	3	2	1	32.74	34.74	36.74	0
70454	M	26	2	0	0	0	0	0	0	0	0
70455	F	26	1	1	0	0	0	0	0	0	0
380787	F	43	2	0	1	0	0	0	0	0	0
104040	F	60	1	1	3	2	1	18.9	26.58	34.25	0
105259	M	42	2	0	3	2	0	32.82	34.32	35.82	0
54041	M	56	2	0	3	1	0	19.85	19.85	19.85	0
103568	F	54	1	1	3	2	1	25.69	26.86	28.03	0
103571	F	26	2	0	0	0	0	0	0	0	0
653806	F	41	3	0	1	0	0	0	0	0	0
1313	F	81	1	1	3	8	5	20.81	32.09	39.85	0
1325	F	41	2	0	3	1	1	32.95	32.95	32.95	0
45707	F	47	2	0	3	2	1	23.23	24.73	26.23	0
44236	F	57	1	1	3	2	0	16.98	17.73	18.49	0
312073	F	62	1	1	3	1	0	23.04	23.04	23.04	0
638659	F	40	1	1	3	1	1	20.07	20.07	20.07	0
617660	F	62	2	0	3	2	0	0	0	0	0
672772	F	44	2	0	3	2	1	28.04	29.93	31.83	0
50274	F	35	2	0	3	2	1	26.62	28.62	30.62	0
514967	F	40	3	0	3	1	1	22.38	22.38	22.38	0
402108	F	77	3	0	3	2	1	23.54	24.62	25.7	0
132901	F	49	1	1	3	1	0	19.89	19.89	19.89	0
51441	F	38	1	1	3	1	1	30.52	30.52	30.52	0
124857	F	26	1	1	0	0	0	0	0	0	0
108190	F	57	1	1	3	3	1	22.55	25.89	30.55	0
18978	M	83	1	1	3	2	0	25.69	28.6	31.51	0
89173	F	40	2	0	3	3	2	31.84	34.84	37.84	0
518443	F	51	1	1	1	0	0	0	0	0	0
37845	F	34	1	1	3	2	1	26.37	27.12	27.87	0
477208	F	48	3	0	3	1	1	24.9	24.9	24.9	0
573634	F	53	3	0	3	2	1	28.97	28.97	28.97	0
39834	F	26	2	0	0	0	0	0	0	0	0
48677	F	70	2	0	3	2	2	25.32	27.49	29.66	0
26324	F	53	1	1	3	3	1	20.68	24.78	30.15	0
26333	F	27	2	0	0	0	0	0	0	0	0
480695	M		2	0	3	1	0	29.63	29.63	29.63	0
480694	F		1	1	3	1	0	0	0	0	0
33208	F	72	2	0	3	3	1	22	23.23	24.46	0
126106	M	80	2	0	3	1	0	28.11	28.11	28.11	0
58153	F	35	2	0	3	4	0	19.74	26.49	30.74	0
58151	F	22	2	0	3	1	0	19.81	19.81	19.81	0
1993	F	48	1	1	1	0	0	0	0	0	0
83048	F	56	1	1	3	1	0	23.85	23.85	23.85	0
385546	F	63	1	1	3	2	1	23.25	24.76	26.27	0
472998	F	50	3	0	3	1	0	24.61	24.61	24.61	0
116769	F	33	1	1	3	2	2	27.77	28.53	29.3	0
546667	F	53	3	0	3	2	1	29.7	32.35	35.01	0
396537	F	38	3	0	3	2	1	21.08	22.37	23.66	0
656734	F	66	2	0	3	1	0	25.99	25.99	25.99	0
404840	F	56	1	1	3	2	1	28.28	29.62	30.97	0
633606	F	51	2	0	3	2	0	28.73	30.16	31.59	0
43147	F	47	1	1	3	2	1	21.25	23.94	26.64	0
43150	F	23	2	0	0	0	0	0	0	0	0
42515	M	47	1	1	3	3	1	26.81	30.22	34.81	0
45403	F	18	2	0	0	0	0	0	0	0	0
363678	F	55	2	0	1	0	0	0	0	0	0
600318	F	37	1	1	0	0	0	0	0	0	0
183501	F	57	1	1	3	2	2	21.31	24.86	28.41	0
530254	F	72	1	1	1	0	0	0	0	0	0
571669	F	67	2	0	3	3	1	19.2	21.57	25.19	0
571668	M	69	1	1	3	3	1	21.86	24.24	27.86	0
571660	M	80	1	1	3	1	1	22.98	22.98	22.98	0
555640	F	32	1	1	3	1	0	38.34	38.34	38.34	3
571667	M	57	1	1	3	1	0	24.11	24.11	24.11	0
615460	F	34	1	1	3	2	1	27.85	29.85	31.85	0
641717	F	49	2	0	3	2	2	24.09	25.56	27.03	0
157092	F	50	1	1	3	1	1	0	0	0	0
581783	F	25	1	1	3	1	1	29.85	29.85	29.85	0
585384	M	43	2	0	1	0	0	0	0	0	0
8532	F	51	2	0	3	2	0	30.22	31.75	33.28	0
400729	F	56	2	0	3	3	2	25.07	27.23	29.39	0
400753	M	50	2	0	1	0	0	0	0	0	0
400730	M	81	2	0	3	3	2	31.23	33.39	35.55	0
645835	F	46	2	0	3	1	1	0	0	0	0
266413	F	58	1	1	3	3	2	24.55	24.55	24.55	0
649655	M	42	1	1	3	3	2	25.97	29.63	33.97	0
498669	F	31	1	1	3	2	1	27.41	28.41	29.41	0
436741	F	56	1	1	3	2	1	19.36	22.69	26.01	0
423314	F	46	1	1	3	2	0	17.46	19.18	20.9	0
360305	F	41	1	1	3	2	1	30.57	30.57	30.57	0
32764	F	63	2	0	3	2	1	22.49	22.99	23.49	0
1756	F	35	1	1	3	2	1	28.02	30.02	32.02	0
414116	F	55	2	0	3	3	0	0	0	0	0
48854	F	34	1	1	3	1	1	32.73	32.73	32.73	0
170450	F	58	2	0	3	3	3	20.57	20.57	20.57	0
612386	F	44	3	0	1	0	0	0	0	0	0
291358	F	68	2	0	1	0	0	0	0	0	0
290728	F	57	1	1	3	1	1	27.39	27.39	27.39	0
663401	F	45	3	0	3	2	1	23.76	25.26	26.77	0
44251	F	73	2	0	3	3	1	20.33	24	26.34	0
48132	F	30	3	0	3	2	0	27.05	27.96	28.87	0
653850	F	48	1	1	3	2	0	22.81	23.81	24.81	1
652878	F	57	2	0	3	2	2	25.2	28.2	31.2	0
62521	F	33	3	0	3	2	0	27.02	29.61	32.21	0
520744	F	40	3	0	3	2	0	25.06	28.67	32.27	1
51437	F	48	1	1	3	3	0	26.14	29.11	35.06	0
68179	F	24	1	1	0	0	0	0	0	0	0
68180	F	21	2	0	0	0	0	0	0	0	0
455708	F	52	3	0	1	0	0	0	0	0	0
436786	F	54	2	0	3	3	1	21.86	26.26	30.5	0
8516	F	57	1	1	3	1	0	21.67	21.67	21.67	0
598675	F	48	1	1	3	1	1	25.67	25.67	25.67	0
652670	F	61	2	0	1	0	0	0	0	0	0
518457	F	50	1	1	1	0	0	0	0	0	0
400744	M		1	1	0	0	0	0	0	0	0
8330	F	50	1	1	3	3	2	29.89	31.94	34.76	0
650501	F	34	3	0	3	1	0	24.26	24.26	24.26	0
44302	F	31	1	1	3	2	1	23.16	25.02	26.88	0
44306	F	29	2	0	3	1	1	23.24	23.24	23.24	0
400726	M	68	1	1	3	2	0	25	26.32	27.63	0
400748	F	40	2	0	3	1	0	27.4	27.4	27.4	0
370851	M	70	1	1	3	5	3	25.83	32.03	40.42	0
634927	M	41	2	0	3	2	0	27.73	28.73	29.73	0
99762	M	44	1	1	3	2	1	23.79	25.23	26.66	0
610804	F	64	3	0	3	1	0	27.41	27.41	27.41	0
19452	F	72	2	0	3	1	0	25.6	25.6	25.6	0
19451	M	72	1	1	3	1	0	28.04	28.04	28.04	0
19450	F	42	1	1	3	2	2	26.91	26.91	26.91	0
426782	F	36	1	1	3	2	1	18.44	24.23	30.02	0
79251	F	32	2	0	0	0	0	0	0	0	0
79248	M	61	1	1	3	3	2	26.17	30.78	36.25	0
79252	M	26	2	0	0	0	0	0	0	0	0
102284	M	50	2	0	3	3	1	25.15	28.48	33.15	0
32763	F	79	1	1	3	2	0	22.8	24.94	27.08	0
32761	F	55	1	1	3	1	1	21.94	21.94	21.94	0
112321	F	67	1	1	3	2	1	19.07	23.07	27.07	0
21264	F	60	1	1	3	2	1	23.01	24.96	26.9	0
391374	F	40	1	1	3	1	1	20.59	20.59	20.59	0
604470	F	54	1	1	3	3	0	22.56	25.1	28.71	0
658406	F	57	3	0	3	2	0	31.93	33.43	34.93	0
43344	F	37	1	1	3	2	1	23.44	26.61	29.79	1
2261	F	59	3	0	3	4	2	19.45	19.45	19.45	0
91345	F	53	1	1	3	2	1	30.67	32.67	34.66	0
102018	F	58	1	1	1	0	0	0	0	0	0
368517	F	41	2	0	1	0	0	0	0	0	0
673552	F	52	2	0	3	2	1	24.61	28.11	31.61	0
97181	F	54	2	0	3	1	1	20.06	20.06	20.06	0
667752	F	32	1	1	0	0	0	0	0	0	0
657179	F	50	1	1	3	3	1	24.36	26.3	28.07	0
34470	M	37	1	1	0	0	0	0	0	0	0
521533	F	81	3	0	3	3	0	22.21	30.42	37.72	0
59532	M	56	1	1	1	0	0	0	0	0	0
4867	F	45	1	1	3	2	0	33.47	34.97	36.47	0
668328	M	60	1	1	3	4	3	0	0	0	0
668322	F	60	1	1	1	0	0	0	0	0	0
668425	F	40	1	1	1	0	0	0	0	0	0
668334	F	36	1	1	0	0	0	0	0	0	0
668330	M		1	1	3	3	1	0	0	0	0
458474	F	57	3	0	3	2	0	26.03	28.37	30.71	0
463017	F	46	2	0	1	0	0	0	0	0	0
468523	F	55	1	1	3	4	2	23.4	25.65	27.4	0
44253	F	57	1	1	3	2	1	23.5	25.67	27.84	0
79515	F	43	1	1	3	3	2	20.44	28.8	41.79	0
463287	F	34	3	0	0	0	0	0	0	0	0
544944	F	26	3	0	0	0	0	0	0	0	0
600428	F	43	1	1	3	2	1	24.59	26.59	28.59	0
33198	F	69	2	0	3	2	1	22.49	23.43	24.38	0
477536	F	62	3	0	3	3	1	21.77	26.47	33.7	0
290910	F	52	1	0	3	3	2	20.79	26.31	31.89	0
669861	F	61	3	0	3	2	0	20.99	20.99	20.99	0
65194	F	31	1	1	0	0	0	0	0	0	0
64815	F	47	1	1	3	4	3	24.27	31.37	36.26	0
115488	F	25	1	1	0	0	0	0	0	0	0
65192	M	56	1	1	3	4	0	23.42	26.42	30.43	0
65195	F	31	1	1	0	0	0	0	0	0	0
115487	F	33	1	1	3	2	0	29.01	29.51	30.01	0
302320	F	48	1	1	3	1	0	25.64	25.64	25.64	2
2636	F	45	2	0	3	2	1	31.21	33.71	36.21	0
109397	F	41	2	0	3	3	2	21.55	25.2	29.16	0
24190	F	62	1	1	3	2	2	21.3	22.19	23.07	0
64843	F	33	1	1	3	1	1	26.86	26.86	26.86	0
35592	F	76	1	1	3	3	2	32.1	33.72	35.34	0
526585	M	46	2	0	3	2	0	31.21	32.43	33.65	0
515774	F	46	1	1	3	4	1	28.78	30.84	32.9	0
381965	F	55	1	1	3	2	0	29.36	31.24	33.12	0
503493	F	40	1	1	3	2	1	33.07	35.56	38.06	0
2638	F	31	1	1	0	0	0	0	0	0	0
24515	F	63	2	0	3	4	3	19.31	21.5	23.61	0
44242	F	40	2	0	3	3	1	23.62	26.99	30.21	0
47973	F	48	2	0	3	3	2	29.66	32.99	37.66	0
477109	F	44	1	1	3	2	2	0	0	0	0
593098	F	52	3	0	3	3	1	23.14	25.87	29.61	0
611312	M	53	2	0	1	0	0	0	0	0	0
66777	F	41	1	1	3	2	1	0	0	0	0
380789	F	55	2	0	1	0	0	0	0	0	0
380791	M	75	2	0	3	2	2	29.49	30.97	32.45	0
380792	M	43	2	0	3	1	1	29.23	29.23	29.23	0
380793	M	46	2	0	3	1	0	25.33	25.33	25.33	0
37630	F	48	1	1	3	2	2	22.08	23.56	25.04	0
10821	F	29	2	0	2	0	0	0	0	0	0
36364	M	36	2	0	3	2	1	31.55	32.52	33.49	0
36354	M	43	2	0	3	3	2	22.16	27.92	33.35	0
36347	F	60	1	1	3	4	2	18.28	21.8	27.04	0
432274	M	50	2	0	3	2	1	0	0	0	0
15984	F	43	3	0	3	2	1	27.85	29.57	31.28	0
630318	M	63	2	0	3	2	1	24.64	26.04	27.45	0
232564	F	57	1	1	3	2	2	17.98	18.73	19.47	0
613876	F	36	2	0	3	1	1	32.15	32.15	32.15	0
630410	M	39	2	0	3	1	0	28.45	28.45	28.45	0
331377	M	30	2	0	0	0	0	0	0	0	0
610543	M	34	2	0	0	0	0	0	0	0	0
612742	F	44	3	0	1	0	0	0	0	0	0
91565	F	46	2	0	3	1	1	0	0	0	0
2461	F	41	3	0	3	2	1	28.77	31.06	33.34	0
639578	F	47	3	0	3	2	0	31.21	32.71	34.21	0
213	F	44	1	1	3	1	1	0	0	0	0
363688	F	48	1	1	3	2	0	25.39	28.8	32.22	0
363665	F	44	1	1	1	0	0	0	0	0	0
459414	F	40	2	0	1	0	0	0	0	0	0
459416	M	38	2	0	0	0	0	0	0	0	0
459407	F		1	1	0	0	0	0	0	0	0
97768	F	34	1	1	3	2	2	26.54	27.14	27.74	0
322015	F	50	2	0	3	2	1	21.39	24.89	28.39	0
475376	F	53	3	0	3	3	1	31.62	31.62	31.62	0
527469	F	54	1	1	3	3	1	26.42	28.98	33.81	0
381375	M	38	1	1	0	0	0	0	0	0	0
360263	F	32	1	1	0	0	0	0	0	0	0
81484	F	40	1	1	3	2	0	28.23	30.69	33.15	2
456909	M	66	1	1	3	1	1	28	28	28	0
450662	F	86	1	1	3	3	1	24.86	29.44	32.35	0
4717	F	24	2	0	0	0	0	0	0	0	0
496301	F	63	2	0	3	3	1	25.59	28.25	31.59	0
497062	F	45	1	1	3	2	1	22.43	24.29	26.15	0
672771	F	24	2	0	0	0	0	0	0	0	0
435422	F	53	2	0	1	0	0	0	0	0	0
668508	F		1	1	3	1	0	0	0	0	0
218473	F	54	1	1	3	4	2	21.98	23.41	24.85	0
654221	M	59	1	1	3	1	0	24.34	24.34	24.34	0
653220	F	35	1	1	3	1	0	30.97	30.97	30.97	0
111301	F	42	3	0	3	1	1	23.53	23.53	23.53	0
12073	F	36	2	0	0	0	0	0	0	0	0
12071	F	61	2	0	3	1	0	22.16	22.16	22.16	0
600423	F	31	2	0	3	2	1	23.75	23.75	23.75	0
660234	F	48	3	0	3	2	1	24.28	26.72	29.16	0
536911	F	33	1	1	3	2	2	27.14	28.37	29.6	0
656755	M	55	1	1	3	2	0	20.31	21.44	22.58	0
71967	F	41	1	1	3	2	1	0	0	0	0
9069	F	38	1	1	3	2	1	31.24	31.24	31.24	0
664506	M	64	1	1	3	2	1	23.12	23.33	23.54	0
530612	M	74	1	1	3	2	1	23.34	24.47	25.61	0
663800	F	41	2	0	3	1	1	21.42	21.42	21.42	0
619586	F	18	2	0	0	0	0	0	0	0	0
36328	F	61	2	0	3	5	2	14.68	25.82	35.36	0
480459	F		3	0	0	0	0	0	0	0	0
1658	F	67	2	0	1	0	0	0	0	0	0
1974	M	33	2	0	3	1	1	21.17	21.17	21.17	0
1975	M	55	1	1	3	2	1	21.89	24.66	27.43	0
35389	F	37	1	1	3	5	3	21.41	26.94	34.89	0
1982	F	56	1	1	3	1	1	20.26	20.26	20.26	0
670787	F	61	3	0	3	2	0	0	0	0	0
66115	F	31	1	1	3	1	0	28.6	28.6	28.6	0
66078	F	53	1	1	3	2	1	26.85	28.58	30.31	0
477093	F	48	2	0	1	0	0	0	0	0	0
500609	F	53	1	1	1	0	0	0	0	0	0
459993	F	33	3	0	3	2	1	21.38	22.82	24.27	0
668689	F	62	1	1	1	0	0	0	0	0	0
221506	F	61	3	0	3	2	1	27.66	29.7	31.75	0
673632	F	30	1	1	0	0	0	0	0	0	0
444016	F	46	3	0	1	0	0	0	0	0	0
48678	F	68	2	0	3	2	1	19.04	21.54	24.04	0
465576	F		3	0	0	0	0	0	0	0	0
665250	F	44	3	0	3	2	2	24.02	28.02	32.02	0
617049	F	69	3	0	3	1	0	23.47	23.47	23.47	0
89180	F	38	1	1	3	2	1	0	0	0	0
643462	F	31	1	1	0	0	0	0	0	0	0
640616	F	62	1	1	3	3	2	0	0	0	0
577571	F	44	3	0	3	2	1	0	0	0	0
75503	F	57	1	1	3	1	0	28.47	28.47	28.47	0
383279	F	78	2	0	3	2	1	23	27.31	31.62	0
563655	F	31	1	1	3	2	1	25.42	27.31	29.21	0
531794	F	79	1	1	3	5	2	27.54	33.63	41.02	0
675358	F	46	2	0	1	0	0	0	0	0	0
512798	F	49	1	1	3	2	1	28.17	29.82	31.46	0
530274	F	48	3	0	3	3	1	0	0	0	0
59622	F	52	1	1	3	2	1	0	0	0	0
600165	F	70	1	1	3	3	1	23.09	25.8	28.19	0
574332	M		1	1	3	2	2	0	0	0	0
489748	F	40	1	1	3	2	2	17.03	22.03	27.03	0
22793	F	49	1	1	3	3	2	19.49	23.12	27.26	0
672142	F	72	3	0	3	3	2	0	0	0	0
363129	F	29	1	1	3	2	0	27.45	28.45	29.45	0
648745	F	35	3	0	3	1	1	27.6	27.6	27.6	0
380971	M	72	1	1	1	0	0	0	0	0	0
380972	M	62	1	1	3	2	1	20.38	20.38	20.38	0
380978	F	74	1	1	3	8	3	25.92	31.7	41	0
363131	M	74	1	1	3	1	0	27.55	27.55	27.55	0
380974	F	41	2	0	1	0	0	0	0	0	0
2620	F	80	2	0	3	5	2	18.91	23.16	30.91	0
619728	F	57	3	0	3	3	2	32.96	35.6	36.93	0
115258	F	24	2	0	0	0	0	0	0	0
422760	F	48	2	0	3	1	1	26.57	26.57	26.57	0
98581	F	19	2	0	0	0	0	0	0	0	0
98551	M	23	2	0	0	0	0	0	0	0	0
98500	F	48	1	1	3	2	1	24.7	26.73	28.76	0
17146	F	54	1	1	3	1	1	24.22	24.22	24.22	0
20076	F	22	1	1	0	0	0	0	0	0	0
120931	F	51	1	1	3	3	1	31.46	31.46	31.46	0
59539	F	72	2	0	3	3	2	26.81	26.81	26.81	0
477081	M	85	1	1	3	6	3	24.03	24.69	25.02	0
601084	F	59	1	1	3	2	2	32.74	34.28	35.81	0
312498	F	56	3	0	3	4	2	24.73	30.06	36.73	0
66122	F	58	2	0	3	2	1	31.35	32.02	32.7	0
26688	F	39	2	0	3	4	1	23.03	27.28	33.03	0
452819	F	76	3	0	3	3	1	37.07	40.26	43.04	0
399898	F	33	1	1	3	3	2	21.11	24.37	28.26	0
20748	F	76	2	0	1	0	0	0	0	0	0
405748	F	43	1	1	1	0	0	0	0	0	0
294965	F	50	2	0	1	0	0	0	0	0	0
503496	M	47	2	0	1	0	0	0	0	0	0
661626	F	49	3	0	3	1	1	33.45	33.45	33.45	0
494790	F	34	3	0	3	2	1	22.74	23.94	25.13	0
2650	F	40	1	1	3	2	1	27.82	29.82	31.82	0
406457	F	69	3	0	3	1	1	0	0	0	0
360191	M	37	2	0	3	3	3	21.86	22.57	24	0
581188	F	56	2	0	3	4	2	26.3	30.09	34.22	0
44266	F	59	2	0	3	3	2	20.03	28.2	36.38	0
44285	F	48	1	1	3	3	1	21.82	27.33	35.41	0
670878	F	36	3	0	0	0	0	0	0	0	0
675128	F	45	2	0	1	0	0	0	0	0	0
602289	F	84	1	1	3	1	0	31.83	31.83	31.83	0
432689	F	71	1	1	1	0	0	0	0	0	0
303413	F	48	3	0	3	2	1	29.94	29.94	29.94	0
404224	F	88	3	0	3	2	1	31.47	32.52	33.57	0
547906	F	45	3	0	3	2	0	35.63	36.61	37.6	0
371872	F	68	3	0	3	2	0	21.88	21.88	21.88	0
43981	F	63	2	0	3	2	0	23.19	24.8	26.4	0
63971	F	46	3	0	3	2	0	31.58	32.97	34.37	0
618915	F	48	3	0	3	3	2	0	0	0	0
84278	M	52	1	1	3	1	0	24.88	24.88	24.88	0
84280	F	28	2	0	3	2	0	23.31	23.31	23.31	0
94003	F	23	1	1	0	0	0	0	0	0
14088	F	48	2	0	3	1	0	34.77	34.77	34.77	0
360192	F	79	2	0	3	2	1	18.74	18.74	18.74	0
195742	F	49	3	0	3	1	0	25.34	25.34	25.34	0
64110	F	27	1	1	0	0	0	0	0	0	0
24196	M	71	1	1	1	0	0	0	0	0	0
346799	F	52	3	0	1	0	0	0	0	0	0
24194	M	68	2	0	3	2	0	31.33	33.36	35.38	0
54035	F	60	2	0	3	1	0	18.32	18.32	18.32	0
9394	F	64	3	0	3	1	1	25.13	25.13	25.13	0
460781	F	37	1	1	0	0	0	0	0	0	0
298100	F	58	1	1	3	2	0	22.92	23.51	24.11	0
460780	M	39	1	1	0	0	0	0	0	0	0
636379	F	70	2	0	1	0	0	0	0	0	0
36236	F	22	1	1	0	0	0	0	0	0	0
457531	M	83	3	0	3	4	1	27.22	34.56	43.88	0
457532	F	48	3	0	3	4	1	23.52	30.86	40.18	0
460765	M	62	1	1	3	2	1	23.13	24.37	25.6	0
538519	F	45	2	0	3	1	1	35.41	35.41	35.41	0
78082	M	55	1	1	3	2	0	29.88	30.95	32.02	0
665548	F	84	3	0	3	7	3	23.17	28.36	34.17	0
672768	M	74	1	1	3	3	0	23.4	25.81	29.54	0
432561	F	68	2	0	3	3	0	25.94	28.35	32.08	0
380975	F	53	2	0	3	2	2	28.02	29.08	30.14	0
480145	F	59	3	0	3	2	2	20.76	24.76	28.76	0
553070	F	54	1	1	3	2	0	22.26	22.88	23.5	0
85234	F	39	1	1	3	3	3	20.77	27.05	31.51	0
632183	F	60	3	0	3	3	1	23.79	25.58	27.56	0
3000	F	46	3	0	3	2	1	24.46	26.85	29.24	0
387140	M	44	2	0	1	0	0	0	0	0	0
382013	F	48	1	1	1	0	0	0	0	0	0
382007	F	67	1	1	3	2	1	19.07	21.37	23.66	0
64123	F	35	2	0	3	2	0	0	0	0	0
436787	F	42	1	1	1	0	0	0	0	0	0
436708	F	79	1	1	3	4	2	22.92	28.16	37.31	0
38899	M	59	1	1	3	3	2	24.19	28.53	34.19	0
274480	F	53	3	0	3	2	0	33.11	34.35	35.6	0
471563	F	39	1	1	3	2	2	29.7	29.7	29.7	0
81450	M	42	2	0	3	2	2	0	0	0	0
73444	F	29	2	0	3	2	1	24.98	26.48	27.98	0
9995	F	36	2	0	3	2	2	22.19	23.94	25.69	0
109800	F	52	1	1	3	2	1	24.18	26.01	27.84	0
14992	F	57	1	1	3	3	0	16.35	18.78	21.22	0
15132	F	36	1	1	3	4	1	23.92	28.42	31.92	0
115808	F	70	3	0	3	3	2	29.91	33.25	36.91	0
83401	M	67	1	1	3	2	0	29.52	32.64	35.76	0
464054	F	44	1	1	3	2	1	24.03	26.18	28.32	0
657884	F	43	3	0	3	3	2	26.35	29.93	34.35	0
75565	F	27	1	1	0	0	0	0	0	0	0
663835	M	69	1	1	3	2	1	21.96	24.55	27.14	0
380798	M	67	2	0	3	1	1	0	0	0	0
524268	F	93	2	0	3	4	1	19.14	23.96	27.82	0
671717	F	35	3	0	0	0	0	0	0	0	0
360253	F	56	2	0	3	7	2	27.26	32.52	40.31	0
475553	F	61	3	0	1	0	0	0	0	0	0
600596	F	99	2	0	3	4	0	24.16	27.26	31.46	0
652014	M	63	1	1	3	2	1	24.11	25.62	27.13	0
368490	F	42	1	1	3	1	1	28.79	28.79	28.79	0
71648	F	35	1	1	3	3	2	27.04	30.38	34.05	0
613803	F	19	2	0	0	0	0	0	0	0	0
615001	F	33	3	0	0	0	0	0	0	0	0
656540	F	59	1	1	3	2	0	20.49	23.34	26.19	0
662265	F	38	1	1	3	1	1	22.55	22.55	22.55	0
613794	M	77	1	1	3	3	2	27.52	31.02	34.52	0
664105	M	33	1	1	3	4	2	24.79	27.43	29.46	0
664324	M	45	2	0	3	2	1	36.84	38.34	39.84	0
613801	M	48	2	0	3	1	0	0	0	0	0
90985	M	20	2	0	0	0	0	0	0	0	0
90984	F	21	1	1	0	0	0	0	0	0	0
26364	F	35	1	1	3	4	1	17.73	23.86	37.97	0
59516	F	37	1	1	3	1	1	23.03	23.03	23.03	0
288033	M	65	1	1	3	3	0	31.13	33.21	35.81	0
527771	F	65	3	0	3	3	2	19.78	29.44	41.78	3
64101	F	39	2	0	3	2	2	25.44	26.94	28.44	0
555724	F	56	2	0	3	2	2	21.89	24.89	27.89	1
114624	F	54	3	0	3	1	1	17.82	17.82	17.82	0
14091	M	43	1	1	3	2	1	25.72	27.22	28.72	0
14093	F	46	2	0	1	0	0	0	0	0	0
668464	F	56	3	0	3	2	1	19.96	23.17	26.38	0
659331	F	48	3	0	3	2	1	26.37	28.24	30.1	0
65176	F	58	2	0	3	2	2	26.9	26.9	26.9	0
28002	F	25	2	0	0	0	0	0	0	0	0
637427	F	56	1	1	3	3	1	20.99	24.99	28.99	0
567294	F	34	3	0	3	2	1	24.62	26.2	27.78	0
8555	F	58	2	0	3	3	2	19.2	19.2	19.2	0
665527	M	68	1	1	3	2	0	24.31	28.42	32.53	0
44072	M	45	2	0	1	0	0	0	0	0	0
20728	F	43	2	0	3	2	2	29.05	29.98	30.91	0
2	F	44	1	1	3	2	1	22.33	23.83	25.33	0
473733	M	64	3	0	3	4	3	26.63	32.96	38.85	0
669462	F	35	2	0	3	3	2	22.5	24.04	25.57	0
6284	F	42	1	1	3	2	1	29.82	31.82	33.82	0
90670	F	62	2	0	3	2	1	29.68	30.97	32.25	0
664176	F	52	2	0	3	2	2	26.04	27.54	29.04	0
14079	F	67	1	1	3	1	0	18.25	18.25	18.25	0
56477	F	66	1	1	1	0	0	0	0	0	0
66420	F	40	1	1	3	2	1	23.69	24.35	25.01	0
453815	F	46	1	1	3	1	0	26.71	26.71	26.71	0
640255	F	40	2	0	3	1	1	31.99	31.99	31.99	0
106288	F	69	2	0	3	4	2	20.46	22.96	24.99	0
8727	M	61	1	1	3	2	1	0	0	0	0
400749	F	43	2	0	3	1	0	30.03	30.03	30.03	0
70686	F	50	3	0	3	1	0	20.47	20.47	20.47	0
406611	F	46	3	0	3	2	1	26.33	27.66	28.98	0
28125	F	43	1	1	3	2	0	23.1	24.69	26.28	0
28127	F	28	2	0	0	0	0	0	0	0	0
492706	M	43	2	0	3	2	1	31.57	31.57	31.57	0
492679	F	63	1	1	3	3	2	19.78	20.57	22.13	0
492678	M	69	2	0	3	3	2	26.35	27.13	28.7	0
492682	F	54	2	0	3	1	1	24.87	24.87	24.87	0
492707	M	41	2	0	1	0	0	0	0	0	0
536803	F	38	3	0	3	3	3	24.46	26.26	28.38	0
300569	F	63	1	1	3	2	0	20.36	27.36	34.36	0
439528	F	68	3	0	3	1	1	18.1	18.1	18.1	0
673995	F		3	0	0	0	0	0	0	0	0
605480	F	32	3	0	3	1	1	24.08	24.08	24.08	0
422433	F	41	3	0	3	3	1	17.52	21.91	27.83	0
551142	F	44	3	0	3	3	2	24.89	27.03	29.01	0
82545	F	59	1	1	3	4	2	23.75	28.82	33.31	0
8402	F	68	1	1	3	2	1	20.33	20.84	21.34	0
66120	F	54	2	0	1	0	0	0	0	0	0
36305	F	48	2	0	3	2	2	21.45	23.69	25.93	0
648280	F	53	3	0	3	2	1	32.8	34.32	35.85	0
159148	F	62	2	0	1	0	0	0	0	0	0
503409	F	29	1	1	0	0	0	0	0	0	0
662594	F	51	1	1	1	0	0	0	0	0	0
251806	F	31	1	1	0	0	0	0	0	0	0
451777	F	33	1	1	3	2	0	23.23	25.11	26.98	0
159143	F	63	2	0	3	2	0	23.63	23.63	23.63	0
382919	F	40	2	0	1	0	0	0	0	0	0
103032	F	46	3	0	3	2	1	25.43	26.9	28.36	0
617659	F	44	3	0	3	1	0	0	0	0	0
619578	M	73	1	1	3	2	0	23.68	25.28	26.87	0
521387	F	60	3	0	3	3	1	24.45	28.15	33.38	2
3362	F	73	3	0	3	3	2	25.72	30.29	38.37	0
380799	F	46	2	0	3	2	2	18.68	19.68	20.68	0
196	F	37	2	0	3	3	2	24.58	28.43	34.08	0
97781	F	65	2	0	3	2	1	21.09	24.52	27.94	0
516368	M	60	2	0	3	3	1	20.45	24.29	30.37	0
330119	F	64	1	1	3	2	1	23.1	23.91	24.71	0
516352	M	87	2	0	3	2	1	25.91	26.72	27.52	0
20742	F	70	2	0	3	2	1	22.12	27.62	33.12	0
623744	F	65	1	1	1	0	0	0	0	0	0
13760	F	60	3	0	3	2	0	17.87	20.48	23.09	2
371239	F	60	2	0	3	1	1	0	0	0	0
2607	F	35	2	0	3	2	1	28.86	30.86	32.86	0
33930	M	56	1	1	3	3	1	24.44	29.25	34.06	0
662807	F	52	3	0	3	3	3	24.16	26.28	29.43	0
617645	F	33	3	0	3	2	2	0	0	0	0
662986	M	65	2	0	3	1	1	29.07	29.07	29.07	0
652877	M	65	1	1	3	3	2	21.31	23.65	26	0
652881	M	44	2	0	1	0	0	0	0	0	0
652882	F	39	1	1	3	2	1	29.61	32.65	35.69	0
19548	F	61	2	0	3	5	4	23.67	28.47	37.67	0
652503	F	56	1	1	3	2	0	22.16	23.14	24.13	0
68380	F	38	3	0	3	2	1	25.24	27.1	28.96	0
12031	F	37	2	0	3	2	0	22.95	23.67	24.39	0
12032	M		2	0	3	5	2	27.22	31.03	38.38	0
628706	F	54	3	0	3	2	0	0	0	0	2
183133	F	47	1	1	1	0	0	0	0	0	0
179187	F	47	1	1	1	0	0	0	0	0	0
265931	F	76	3	0	3	4	3	23.71	26.73	29.86	0
545438	F	55	3	0	3	2	1	0	0	0	0
12074	F	79	1	1	3	2	1	20.43	21.49	22.55	0
17273	F	33	1	1	3	1	0	29.09	29.09	29.09	0
17275	M	20	1	1	0	0	0	0	0	0	0
64788	F	56	3	0	3	2	0	26.72	28.05	29.39	0
17269	M	62	1	1	3	4	3	25.67	39.66	48.59	0
17272	M	41	1	1	1	0	0	0	0	0	0
42557	F	47	1	1	1	0	0	0	0	0	0
638345	M	62	1	1	3	3	2	23.81	25.77	28.25	0
471998	F	61	3	0	3	1	0	27.92	27.92	27.92	0
671070	F	52	2	0	3	2	2	23.12	24.62	26.12	1
388586	F	41	3	0	3	2	0	25.51	27.15	28.79	0
615442	F	36	3	0	2	0	0	0	0	0	0
447876	F	53	3	0	3	1	1	34.57	34.57	34.57	0
86677	M	80	1	1	3	1	0	27.99	27.99	27.99	0
92877	F	61	2	0	3	3	2	25.38	29.05	34.38	0
79	F	35	1	1	3	2	0	23.81	25.73	27.65	0
84968	F	53	2	0	3	1	1	0	0	0	0
650555	F	42	2	0	3	2	0	23.42	24.92	26.42	0
532761	F	79	3	0	3	3	1	20.69	24.07	29.83	0
60080	F	62	2	0	3	2	1	21.81	22.5	23.18	0
60067	F	38	1	1	3	2	0	31.71	33.12	34.54	0
54291	F	31	3	0	3	5	2	25.8	30.56	37.45	0
363680	F	55	1	1	3	2	1	26.96	29.96	32.96	0
363668	F	54	1	1	3	2	0	24.86	24.86	24.86	0
650283	F	38	1	1	3	3	2	31.22	32.17	34.06	0
598936	F	52	1	1	3	3	2	24.8	30.13	36.55	0
615337	M	36	1	1	3	1	1	23.42	23.42	23.42	0
519593	F	44	3	0	3	3	2	22.09	24.49	27.76	0
669884	F	70	3	0	3	4	1	19.32	24.1	29.64	0
419115	F	56	3	0	1	0	0	0	0	0	1
480711	F	72	2	0	1	0	0	0	0	0	0
634971	F	53	1	1	3	3	3	21.06	25.23	29.81	0
66790	M	61	1	1	3	2	1	27.4	27.4	27.4	0
363682	M	74	2	0	3	3	0	25.01	27.18	30.3	0
363664	F	55	1	1	3	3	0	23.41	25.58	28.7	0
420817	F	53	1	1	3	2	0	24.15	28.78	33.4	0
68255	M	37	1	1	3	1	1	33.64	33.64	33.64	0
43342	F	31	1	1	3	1	1	26.69	26.69	26.69	0
305066	F	53	3	0	3	2	1	23.25	25.72	28.18	0
56185	F	83	3	0	3	2	1	24.08	28.08	32.08	0
63810	F	72	1	1	3	1	0	0	0	0	0
64377	F	54	1	1	3	2	1	0	0	0	0
102017	F	30	2	0	0	0	0	0	0	0	0
13770	F	68	3	0	3	2	0	20.33	21.59	22.84	0
65424	F	25	1	1	0	0	0	0	0	0	0
495486	F	87	3	0	3	1	0	18.31	18.31	18.31	0
9833	F	34	1	1	3	2	0	25.74	26.74	27.75	0
518453	M	58	2	0	1	0	0	0	0	0	0
518448	M	54	1	1	1	0	0	0	0	0	0
518436	M	95	1	1	3	7	2	23.51	30.64	41.65	0
612451	F	60	3	0	1	0	0	0	0	0	0
645984	F	44	3	0	3	1	0	20.04	20.04	20.04	0
436746	F	58	1	1	3	2	0	23.84	28.02	32.21	0
669930	F	44	3	0	3	2	1	28.38	28.91	29.44	0
601566	M	26	2	0	0	0	0	0	0	0	0
628091	F	62	1	1	3	2	2	32.84	33.74	34.64	0
116587	F	52	1	1	3	2	1	21.55	23.1	24.64	0
656619	M	68	2	0	3	1	1	38.91	38.91	38.91	0
389930	F	51	3	0	3	1	1	28.52	28.52	28.52	0
523818	F	33	2	0	0	0	0	0	0	0	0
205201	F	49	1	1	3	2	1	29.67	31.17	32.67	0
523817	M	36	1	1	0	0	0	0	0	0	0
3515	F	63	1	1	3	2	0	26.68	29.25	31.81	0
20725	F	91	1	1	3	2	2	18.95	21.61	24.26	0
20722	F	56	2	0	3	2	0	25.08	30.16	35.24	0
20720	F	44	1	1	3	1	1	24.43	24.43	24.43	0
20721	M	73	1	1	3	2	0	25.89	30.97	36.05	0
551385	F	43	3	0	3	2	1	0	0	0	0
113490	F	58	1	1	3	2	0	23.78	25.57	27.36	0
75198	M	59	1	1	3	3	0	21.9	25.51	31.37	0
75226	F	65	2	0	3	3	0	23.37	26.97	32.84	0
75211	M	83	1	1	3	2	2	21.7	25.71	29.72	0
124262	F	63	3	0	3	2	1	23.35	26.23	29.12	0
32547	F		2	0	3	2	1	22.72	22.72	22.72	0
363132	F	33	1	1	3	2	1	22.82	24.71	26.61	0
675070	F	57	2	0	3	2	0	22.16	23.48	24.8	0
38652	F	61	2	0	3	1	0	0	0	0	0
41253	M	52	1	1	3	2	1	26.13	28.5	30.86	0
41252	F	27	1	1	0	0	0	0	0	0	0
613482	F	67	3	0	3	3	1	26.28	26.59	26.89	0
414081	M	89	2	0	3	1	1	0	0	0	0
414100	M	64	1	1	3	2	0	29.94	32.83	35.71	0
416054	M	73	1	1	3	4	1	27.43	33.12	43.72	0
474359	F	32	3	0	0	0	0	0	0	0	0
500582	F	64	1	1	3	2	0	27.81	30.9	33.99	0
497483	F	47	2	0	1	0	0	0	0	0	0
383140	F	47	3	0	3	2	2	0	0	0	0
22780	F	46	1	1	3	3	3	21.88	25.5	29.17	0
66656	F	45	3	0	3	1	0	32.56	32.56	32.56	0
90435	M	40	1	1	3	1	1	37.68	37.68	37.68	0
436765	M	55	2	0	3	2	0	28.54	28.54	28.54	0
436755	M	52	2	0	3	2	1	39.33	39.95	40.57	0
436729	F	44	1	1	3	1	1	29.75	29.75	29.75	0
436723	F	51	2	0	3	1	1	27.98	27.98	27.98	0
426806	F	40	2	0	3	1	1	25.39	25.39	25.39	0
106291	F	49	1	1	3	2	2	23.21	25.21	27.21	0
669308	F	36	2	0	3	1	0	0	0	0	0
610457	F	50	2	0	1	0	0	0	0	0	0
569793	F	60	1	1	3	2	1	19.82	23.93	28.05	0
80442	F	28	1	1	0	0	0	0	0	0	0
80377	F	51	1	1	3	3	1	22.98	26.16	29.29	0
80441	F	25	1	1	0	0	0	0	0	0	0
43980	F	64	2	0	3	2	0	24.19	25.3	26.41	0
102919	M	57	1	1	3	3	1	19.99	25.24	29.66	0
109052	F	42	2	0	3	1	0	34.36	34.36	34.36	0
102921	M	31	2	0	0	0	0	0	0	0	0
95933	F	35	1	1	0	0	0	0	0	0	0
360188	F	31	1	1	3	3	2	19.99	25.99	34	0
112749	F	63	1	1	3	3	1	27.03	32.63	40.57	0
102276	F	61	1	1	3	2	1	20.23	21.23	22.23	0
674961	F	43	1	1	3	1	1	7.324	7.324	7.324	0
675000	F	49	3	0	3	2	2	26.12	29.62	33.13	0
82818	F	66	3	0	3	4	1	28.15	35.65	43.15	0
38918	F	61	2	0	3	3	3	0	0	0	0
67611	M	56	3	0	3	2	2	29.27	30.85	32.42	0
67590	M	55	3	0	3	2	0	23.78	24.52	25.26	0
476488	F	56	1	1	3	2	0	22.62	25.09	27.57	0
64833	F	47	3	0	3	2	2	27.04	29.92	32.79	0
43488	F	29	1	1	3	2	0	22.71	25.51	28.31	0
642758	F	40	1	1	3	3	3	27.75	30.09	32.75	1
380811	M	62	2	0	3	2	0	23.74	26.54	29.34	0
68473	M	20	2	0	0	0	0	0	0	0	0
68470	F	48	1	1	3	3	3	23.65	28.52	32.93	1
68472	M	24	2	0	0	0	0	0	0	0	0
16753	F	47	1	1	3	1	1	27.93	27.93	27.93	0
251300	F	38	3	0	3	1	0	22.4	22.4	22.4	0
426686	F	35	1	1	3	1	1	0	0	0	0
615339	F	50	1	1	3	1	0	34.45	34.45	34.45	0
615338	F	40	1	1	1	0	0	0	0	0	0
662800	F	64	3	0	3	3	3	19.85	21.15	22.4	0
112776	F	50	2	0	3	3	2	25.61	29.58	35.42	0
20071	F	63	2	0	3	3	1	17.55	18.92	20.2	0
85241	M	61	1	1	3	2	0	22.73	26.35	29.97	0
85244	F	32	2	0	3	2	0	23.02	27.06	31.09	0
356831	F	32	1	1	3	2	2	23.5	26	28.5	0
55064	M	55	3	0	3	1	1	31.08	31.08	31.08	0
521254	F	73	2	0	3	2	2	0	0	0	0
1311	F	49	2	0	3	3	2	22.07	22.07	22.07	0
625036	F	71	3	0	3	2	1	27.02	30.54	34.06	0
108413	M	58	1	1	3	2	1	38.28	40.78	43.28	0
398944	F	42	1	1	1	0	0	0	0	0	0
133767	F	36	1	1	0	0	0	0	0	0	0
72	F	50	3	0	3	2	1	33.2	34.25	35.29	1
98816	F	52	3	0	3	2	0	23.64	24.38	25.11	0
494192	F	64	1	1	3	2	0	15.37	16.61	17.84	0
49013	F	76	3	0	3	1	0	28.7	28.7	28.7	0
363642	F	36	1	1	3	2	1	18	22.06	26.11	0
572074	F	77	2	0	3	4	1	20.17	25.01	33.28	0
94427	F	43	1	1	3	1	1	25.38	25.38	25.38	0
50390	F		1	1	3	3	0	0	0	0	0
413042	F	58	2	0	3	3	0	27.38	29.38	32.38	0
381961	F		1	1	3	1	1	29.96	29.96	29.96	0
363691	M	47	1	1	1	0	0	0	0	0	0
400723	M	75	2	0	3	2	1	23.7	23.7	23.7	0
329958	F	50	1	1	3	2	1	21.54	21.54	21.54	0
619085	F	43	1	1	1	0	0	0	0	0	0
504094	F	69	3	0	1	0	0	0	0	0	0
510638	F	48	3	0	1	0	0	0	0	0	0
102613	F	58	1	1	1	0	0	0	0	0	4
72951	F	47	1	1	3	1	1	26.25	26.25	26.25	0
3867	F	48	1	1	3	4	2	21.73	27.77	35.68	0
618485	M	57	2	0	3	2	1	29.46	31.46	33.46	0
31273	F	44	1	1	3	3	1	23.47	27.69	32.55	0
414503	F	38	1	1	3	1	0	33.84	33.84	33.84	0
58131	F	80	1	1	3	5	2	20.31	23.58	27.33	0
417736	F	43	1	1	1	0	0	0	0	0	0
303323	F	40	3	0	3	3	1	29.8	32.18	33.36	1
252018	F	67	3	0	3	3	1	20.46	22.07	23.82	0
70451	F	52	1	1	3	3	2	25.76	28.65	31.4	0
85463	M	42	2	0	3	2	1	27.23	30.22	33.22	0
657627	F	42	3	0	1	0	0	0	0	0	0
312827	F	99	3	0	3	5	4	21.89	29.44	37.27	0
383267	F	85	3	0	3	2	1	24.77	34.61	44.45	0
485263	F	26	3	0	0	0	0	0	0	0	0
511040	F	48	3	0	3	1	1	0	0	0	0
204992	F	51	3	0	3	2	1	20.37	21.65	22.93	0
54361	M	62	2	0	3	2	1	25.01	26.54	28.07	0
78066	M	26	1	1	0	0	0	0	0	0	0
381968	M	49	2	0	1	0	0	0	0	0	0
379678	F		3	0	3	2	1	22.38	28.9	35.42	0
115634	F	79	1	1	3	2	1	20.91	21.87	22.83	0
498667	F	20	1	1	0	0	0	0	0	0	0
73442	F	57	1	1	3	1	0	26.98	26.98	26.98	0
103562	F	55	2	0	3	1	0	33.65	33.65	33.65	0
245017	F	44	3	0	1	0	0	0	0	0	0
474111	F	75	3	0	3	4	0	25	28.13	32.52	0
16808	F	52	1	1	3	1	1	25.88	25.88	25.88	0
349705	F	63	3	0	3	4	2	19.53	22.53	25.53	0
198923	F	55	3	0	3	2	1	24.84	25.84	26.84	0
2102	F	63	3	0	3	2	1	33.41	34.91	36.41	0
377884	F	38	3	0	3	2	0	29.19	30.43	31.67	0
44291	F	32	1	1	3	2	1	26.39	27.16	27.93	0
20459	F	47	1	1	1	0	0	0	0	0	0
20461	F	76	2	0	3	1	0	24.16	24.16	24.16	0
251821	F	44	2	0	1	0	0	0	0	0	0
212	F		1	1	3	1	0	0	0	0	0
119019	M	58	1	1	3	3	1	26.51	27.84	30.51	0
121169	F	29	2	0	3	2	1	23.1	25.37	27.64	0
459400	F		2	0	0	0	0	0	0	0	0
459410	F	69	2	0	1	0	0	0	0	0	0
459403	F		2	0	3	3	1	31.53	35.01	40.56	0
459409	M	67	2	0	1	0	0	0	0	0	0
459402	M	72	1	1	3	3	1	34.65	38.13	43.68	0
450116	F	66	1	1	3	2	1	21.63	26.95	32.26	0
660886	F	46	1	1	3	2	1	28.62	30.12	31.62	0
59517	M	20	2	0	0	0	0	0	0	0	0
64351	F	30	1	1	3	2	1	26.82	28.32	29.82	0
33935	F	43	1	1	3	2	1	27.99	29.99	31.99	0
36209	F	62	1	1	3	2	2	20.33	21.62	22.92	0
1136	F	65	3	0	3	3	1	18.83	23.16	29.83	0
636458	F	75	2	0	3	1	0	22.08	22.08	22.08	0
97158	F	60	2	0	1	0	0	0	0	0	0
360246	F	92	2	0	3	6	3	29.08	32.2	36.07	0
465157	F	35	1	1	3	1	0	32.65	32.65	32.65	1
64106	F	57	1	1	3	2	0	19.73	26.54	33.36	0
52373	F	57	3	0	3	5	3	21.97	27.19	31.97	0
260861	F	73	3	0	3	2	0	19.74	20.53	21.32	0
43993	F	62	2	0	3	2	0	21.28	22.28	23.28	0
61710	M	48	2	0	1	0	0	0	0	0	0
26517	F	68	2	0	3	2	0	22.74	26.76	30.78	0
363669	M	91	2	0	3	6	2	27.27	35.95	40.88	0
14990	F	36	1	1	3	1	0	20.87	20.87	20.87	0
2814	F	46	1	1	3	2	1	26.83	30.9	34.98	0
98950	F	47	1	1	3	1	0	0	0	0	0
98981	F	21	1	1	0	0	0	0	0	0	0
385531	F	41	1	1	3	2	2	33.83	34.83	35.83	0
26390	F	36	2	0	0	0	0	0	0	0	0
616011	F	65	3	0	3	6	3	19.69	24.05	30.74	0
265354	M	77	2	0	3	2	1	24.84	26.12	27.41	0
148984	F	55	1	1	3	2	1	18.04	19.32	20.61	0
251816	M	60	2	0	3	1	1	28.39	28.39	28.39	0
661478	M	70	2	0	3	2	0	21.25	34.25	47.25	0
61625	F	48	1	1	3	1	0	34	34	34	0
61820	M	65	1	1	3	5	3	24.71	27.85	32.71	0
48863	F	30	2	0	0	0	0	0	0	0	0
48856	F	37	2	0	3	2	0	23.83	26.82	29.82	0
48857	M	60	1	1	3	2	0	23.38	26.38	29.37	0
70457	F	86	2	0	3	3	2	28.81	34.3	37.72	0
459405	M	67	2	0	1	0	0	0	0	0	0
459411	M	34	2	0	0	0	0	0	0	0	0
434473	F		1	1	0	0	0	0	0	0	0
648596	F	61	2	0	3	2	1	23.49	25.31	27.13	0
8379	F	67	2	0	3	2	1	25.5	26.07	26.63	0
79431	F	29	1	1	3	3	3	24.81	26.14	26.81	0
79428	M	54	1	1	3	6	5	24.14	33.95	48.61	0
655918	F	50	2	0	3	2	2	19.03	26.53	34.03	0
8329	F	40	2	0	3	2	2	29.98	30.71	31.44	0
530252	F	36	1	1	3	3	1	21.88	22.87	23.85	0
90977	F	52	1	1	3	2	1	31.52	32.08	32.63	0
189354	F	44	3	0	3	2	2	25.73	27.73	29.73	0
103706	F	48	1	1	3	2	0	22.08	24.08	26.08	0
71654	F	61	2	0	3	1	0	24.87	24.87	24.87	0
57561	F	44	3	0	3	2	1	25.57	27.35	29.12	0
580668	F	51	1	1	1	0	0	0	0	0	0
331842	F	50	3	0	3	3	0	22.79	25.16	27.53	0
147407	F	52	3	0	3	6	4	17.65	24.46	31.9	0
649789	F	48	3	0	3	4	3	23.16	26.23	29.49	0
400722	F	79	1	1	3	1	0	27.53	27.53	27.53	0
102535	M	30	1	1	3	1	1	0	0	0	0
654591	F	28	2	0	0	0	0	0	0	0	0
128023	F	44	1	1	3	3	1	32.8	35.76	38.78	1
652673	F	46	1	1	3	2	1	32.38	33.88	35.38	0
476046	F	41	2	0	3	2	2	29.64	29.64	29.64	0
667750	F	31	1	1	3	3	2	21.1	24.02	26.1	0
45141	F	49	1	1	3	1	0	29.36	29.36	29.36	0
45134	M	50	1	1	3	2	2	24.79	26.79	28.79	0
45107	M	74	1	1	3	2	0	30.43	31.41	32.38	0
638242	F	47	2	0	3	1	0	31.73	31.73	31.73	0
4237	F	64	3	0	3	2	1	21.26	22.15	23.03	0
611101	F	46	1	1	3	2	2	27.44	29.44	31.44	0
4713	F	47	1	1	3	2	1	27.67	28.77	29.86	0
612132	F	49	1	1	1	0	0	0	0	0	0
599914	F	74	3	0	3	2	0	23.55	24.17	24.79	0
651842	F	71	1	1	3	4	3	20.04	21.2	22.37	0
112982	M	20	1	1	0	0	0	0	0	0	0
112981	F	25	1	1	0	0	0	0	0	0	0
549025	F	41	1	1	3	4	2	21.86	27.86	35.85	0
544946	F	52	3	0	1	0	0	0	0	0	0
360182	F	64	2	0	3	4	2	24.6	29.1	34.6	0
476486	F	73	3	0	1	0	0	0	0	0	0
33934	F	49	1	1	3	2	1	36.84	38.34	39.84	0
360261	F	45	2	0	3	2	1	25.6	27.6	29.6	0
35400	F	20	2	0	0	0	0	0	0	0	0
62502	F	66	3	0	3	2	0	21.02	21.62	22.23	0
668025	F		1	1	0	0	0	0	0	0	0
660259	M	60	1	1	3	2	0	29.97	32.18	34.38	0
360259	F	45	1	1	3	3	1	22.25	25	28.93	0
652863	F	32	2	0	3	1	1	25.01	25.01	25.01	0
12077	F	52	1	1	3	3	1	19.84	24.95	31.58	0
652865	F	27	2	0	0	0	0	0	0	0	0
15133	M	25	1	1	0	0	0	0	0	0	0
652864	M	28	2	0	0	0	0	0	0	0	0
610461	M	30	1	1	0	0	0	0	0	0	0
605831	F	43	1	1	3	3	3	22.23	24.52	27.32	0
610460	M	31	1	1	3	1	1	28.91	28.91	28.91	1
86721	F	37	1	1	3	3	2	31.24	34.57	37.26	0
39811	F	19	2	0	0	0	0	0	0	0	0
39808	F	18	1	1	0	0	0	0	0	0	0
653045	F	40	1	1	3	4	2	25.71	28.96	31.72	0
39810	M	20	1	1	0	0	0	0	0	0	0
604001	F	60	1	1	3	3	2	23.34	28.88	35.4	0
39120	F	25	2	0	0	0	0	0	0	0	0
251820	F	76	2	0	3	3	2	31.9	31.9	31.9	0
602148	F	88	2	0	1	0	0	0	0	0	0
133824	M	33	1	1	0	0	0	0	0	0	0
673033	M	71	2	0	3	1	1	28.59	28.59	28.59	0
213400	F	53	2	0	3	1	0	28.88	28.88	28.88	0
49811	F	23	1	1	0	0	0	0	0	0	0
584244	F	42	1	1	3	1	1	25.9	25.9	25.9	0
86676	F	50	1	1	3	1	0	29.23	29.23	29.23	0
370808	F	40	1	1	3	1	0	20.96	20.96	20.96	0
370810	F	35	1	1	3	1	0	29.27	29.27	29.27	0
44256	F	77	2	0	3	6	2	18.52	21.72	25.39	0
498666	M	38	1	1	0	0	0	0	0	0	0
125102	F	26	2	0	0	0	0	0	0	0	0
125099	M	54	1	1	3	2	1	26.77	27.5	28.23	0
125103	M	27	2	0	3	2	2	27.8	27.8	27.8	0
367669	F	41	3	0	3	2	1	31.3	34.3	37.3	0
98986	M	55	2	0	3	2	0	26.52	29.03	31.53	0
579575	M	65	2	0	3	3	2	24	30.52	40.56	0
661747	F	24	2	0	0	0	0	0	0	0	0
4835	F	63	1	1	3	1	0	19.7	19.7	19.7	0
146021	F	55	3	0	3	2	1	29.11	30.46	31.82	0
20260	F	40	1	1	3	2	1	25.72	26.72	27.72	0
163583	F	71	1	1	3	2	0	26.55	28.25	29.96	0
571680	F	33	2	0	3	1	1	25.33	25.33	25.33	0
384469	F	83	1	1	3	3	0	19.73	19.73	19.73	0
63605	F	54	1	1	3	4	1	19.49	25.74	33.82	0
117710	F	21	1	1	0	0	0	0	0	0
111441	F	38	1	1	3	1	0	35.1	35.1	35.1	0
450420	F	46	1	1	1	0	0	0	0	0	0
450423	F	49	1	1	1	0	0	0	0	0	0
359508	F	66	1	1	3	1	1	26.79	26.79	26.79	0
673550	M	46	1	1	3	2	0	34.3	35.3	36.3	0
650554	F	39	2	0	3	2	1	28.78	30.13	31.48	0
131548	F	66	2	0	3	3	1	24.16	25.57	26.81	0
123314	F	37	1	1	3	2	1	25.73	28.84	31.95	0
652850	F	49	2	0	3	2	1	22.43	24.61	26.79	0
358183	F	72	3	0	3	3	1	21.94	25.94	29.94	0
134941	F	74	1	1	3	2	1	42.06	42.91	43.76	0
265351	M	30	2	0	0	0	0	0	0	0	0
641974	F	21	1	1	0	0	0	0	0	0	0
634886	F	35	1	1	3	2	1	23.53	24.81	26.09	0
459142	F		3	0	0	0	0	0	0	0	0
4477	F	44	1	1	1	0	0	0	0	0	0
450725	F	45	3	0	3	3	2	17.4	19.7	23.08	0
44262	M	27	2	0	3	1	1	26.49	26.49	26.49	0
44259	F	31	1	1	3	1	0	30.86	30.86	30.86	0
79422	F	51	1	1	3	2	1	25.43	26.79	28.16	0
134737	F	36	3	0	3	2	1	31.29	34.37	37.45	0
12068	M	83	2	0	3	2	1	24.16	25.08	25.99	0
33247	F	52	1	1	3	1	0	0	0	0	0
33153	F	68	2	0	3	1	1	24.36	24.36	24.36	0
502749	F	43	2	0	3	2	0	28.86	30.36	31.86	0
123322	F	56	1	1	3	2	0	19.32	26.65	33.99	0
66213	F	49	2	0	3	2	1	27.63	28.99	30.35	0
130385	F	45	1	1	3	3	2	24.48	27.05	29.82	0
81413	F	32	1	1	3	3	2	20.16	25.2	30.63	0
4525	F	53	1	1	3	1	0	19	19	19	0
106283	F	44	1	1	3	2	2	25.69	27.82	29.96	0
98650	F	47	1	1	3	5	2	23.55	30.48	39.55	0
512816	F	37	2	0	0	0	0	0	0	0	0
512265	F	34	1	1	3	1	0	18.17	18.17	18.17	0
18877	F	51	3	0	3	2	0	20.21	21.6	22.98	0
279899	F	44	3	0	3	2	2	23.43	24.56	25.68	0
429686	F	51	2	0	1	0	0	0	0	0	0
131232	F	39	1	1	0	0	0	0	0	0
492692	F	51	2	0	3	1	1	21.69	21.69	21.69	0
109407	F	56	1	1	3	2	1	17.42	22.3	27.18	0
120840	F	39	1	1	3	1	1	38.23	38.23	38.23	1
448298	F	58	1	1	3	2	1	21.63	22.29	22.95	0
72066	F	22	2	0	0	0	0	0	0	0	0
55366	F	31	1	1	0	0	0	0	0	0	0
66066	F	20	2	0	0	0	0	0	0	0	0
66049	F	52	1	1	3	1	1	33.85	33.85	33.85	0
66052	F	57	2	0	3	2	2	0	0	0	0
66067	F	18	2	0	0	0	0	0	0	0	0
66088	F	49	2	0	3	2	1	0	0	0	0
472542	F	44	3	0	1	0	0	0	0	0	0
113166	F	33	1	1	0	0	0	0	0	0	0
429669	F	68	1	1	3	1	0	29	29	29	0
610458	F	43	2	0	3	1	1	25.68	25.68	25.68	0
114231	F	63	2	0	3	3	2	31.96	36.56	39.17	0
71966	F	44	1	1	3	2	2	26.94	29.4	31.85	0
481356	F	61	3	0	3	2	0	26.72	28.4	30.08	1
117499	F	40	1	1	3	3	2	29.11	31.19	33.81	0
628258	F	48	3	0	3	1	1	31.03	31.03	31.03	0
668410	M	29	1	1	0	0	0	0	0	0	0
668448	F	32	1	1	0	0	0	0	0	0	0
46423	F	25	2	0	0	0	0	0	0	0	0
